# Supplementary material for: Metabolomic signatures connect and mediate sedentary time-driven mortality risk in patients with cardiovascular disease
Source: Front Sports Act Living. 2026 Feb 18;8:1712885. doi: 10.3389/fspor.2026.1712885 (PMC12956304; doi:10.3389/fspor.2026.1712885)
Supplement: Supplementary file 1 [file Table1.xlsx]

## Sheet: Sheet1
Table S1: Cardiovascular Disease(CVD) definitions.
Variable	UK Biobank field ID	Definition
Baseline age	21003	Continuous
Primary Care data	6150	Heart attack、 Angina
	3894	Age heart attack diagnosed
	3627	Age angina diagnosed
Self-reported data	20002	angina、heart attack/myocardial infarction
	87	Non-cancer illness year/age first occurred
Hospital data	41270	I20.0,I20.1,I20.8,I20.9,I21.0,I21.1,I21.2,I213,I21.4,I21.9,I22.0,I22.1,I22.8,I22.9,I23.0,I23.1,I23.2,I23.3,I23.4,I23.5,I23.6,I23.8,I24.0,I24.1,I24.8,I24.9,I25.0,I25.1,I25.2,I25.3,I25.4,I25.5,I25.6,I25.8,I25.9
	41280	Date of first in-patient diagnosis - ICD10
First occurrence	131296、131298、131300、131302、131304、131306	This category contains data showing the 'first occurrence' of any code mapped to 3-character ICD-10.

## Sheet: Sheet2
Table S2: Sedentary time and Covariate definitions.
Variable	Description	UK Biobank field ID	Data-Coding
Sedentary time	"In a typical DAY, how many hours do you spend watching TV?"	1070	-10:Less than an hour a day -1:Do not know -3:Prefer not to answer
	"In a typical DAY, how many hours do you spend using the computer? "	1080
	"In a typical DAY, how many hours do you spend driving?"	1090
Age	Continuous	21003
Sex	Female/Male	31	0:Female 1:Male
Employment	"Which of the following describes your current situation?"	6142	1:In paid employment or self-employed 2:Retired 3:Looking after home and/or family 4:Unable to work because of sickness or disability 5:Unemployed 6:Doing unpaid or voluntary work 7:Full or part-time student -7:None of the above -3:Prefer not to answer
Sleep	"About how many hours sleep do you get in every 24 hours? (please include naps)"	1160	-1:Do not know -3:Prefer not to answer
Education	"Which of the following qualifications do you have?"	6138	1:College or University degree 2:A levels/AS levels or equivalent 3:O levels/GCSEs or equivalent 4:CSEs or equivalent 5:NVQ or HND or HNC or equivalent 6:Other professional qualifications eg: nursing, teaching -7:None of the above -3:Prefer not to answer
Alcohol	"About how often do you drink alcohol?"	1558	1:Daily or almost daily 2:Three or four times a week 3:Once or twice a week 4:One to three times a month 5:Special occasions only 6:Never -3:Prefer not to answer
Ethnic	Classification	21000	1002:Irish 2002:White and Black African 3002:Pakistani 4002:African 3:Asian or Asian British 1003:Any other white background 2003:White and Asian 3003:Bangladeshi 4003:Any other Black background 4:Black or Black British 2004:Any other mixed background 3004:Any other Asian background 5:Chinese 6:ther ethnic group -1:Do not know -3:Prefer not to answer
Income	"What is the average total income before tax received by your HOUSEHOLD?"	738	1:Less than 18,000 2:18,000 to 30,999 3:31,000 to 51,999 4:52,000 to 100,000 5:Greater than 100,000 -1:Do not know -3:Prefer not to answer
BMI	Continuous	21001
Smoking	Current/past smoking status of the participant.	20116	3:Prefer not to answer 0:Never 1:Previous 2:Current
Physical activity	Indicates whether a person met the 2017 UK Physical activity guidelines of 150 minutes of moderate activity per week or 75 minutes of vigorous activity.	22035	1:Yes 0:No
Diabetes	Yes/No	30750、30740、2443、6153、6177、20002、41270、130708
Hypertension	Yes/No	4079、4080、6150、6153、6177、20002、41270、131286、131288、131290、131292、131294

## Sheet: Sheet3
Table S3: Characteristics of follow-up validation cohort participants.
	Sedentary time level			Overall (N=729)	P
Variable	Tertile 1 (N=273)	Tertile 2 (N=226)	Tertile 3 (N=230)
Age (mean (SD))	65.97 (5.69)	66.08 (5.75)	65.32 (5.85)	65.80 (5.76)	0.304
Sex (%)					<0.001
Female	96 (35.2)	54 (23.9)	47 (20.4)	197 (27.0)
Male	177 (64.8)	172 (76.1)	183 (79.6)	532 (73.0)
Employment (%)					0.304
Employed	38 (13.9)	43 (19.0)	37 (16.1)	118 (16.2)
Unemployed	235 (86.1)	183 (81.0)	193 (83.9)	611 (83.8)
Sleep group (%)					0.829
<7	72 (26.4)	55 (24.3)	56 (24.3)	183 (25.1)
>=7	201 (73.6)	171 (75.7)	174 (75.7)	546 (74.9)
Education (%)					0.006
High	171 (62.6)	128 (56.6)	114 (49.6)	413 (56.7)
Medium	91 (33.3)	91 (40.3)	96 (41.7)	278 (38.1)
Low	11 ( 4.0)	7 ( 3.1)	20 ( 8.7)	38 ( 5.2)
Drinking frequency (%)					0.459
High	128 (46.9)	115 (50.9)	97 (42.2)	340 (46.6)
Medium	67 (24.5)	49 (21.7)	59 (25.7)	175 (24.0)
Low or None	78 (28.6)	62 (27.4)	74 (32.2)	214 (29.4)
Ethnic (%)					0.553
White	267 (97.8)	225 (99.6)	227 (98.7)	719 (98.6)
Asian or Asian British	4 ( 1.5)	1 ( 0.4)	2 ( 0.9)	7 ( 1.0)
Other	2 ( 0.7)	0 ( 0.0)	1 ( 0.4)	3 ( 0.4)
Income (%)					0.1
18,000 to 30,999	97 (35.5)	72 (31.9)	82 (35.7)	251 (34.4)
31,000 to 51,999	66 (24.2)	63 (27.9)	39 (17.0)	168 (23.0)
52,000 to 100,000	29 (10.6)	24 (10.6)	19 ( 8.3)	72 ( 9.9)
Greater than 100,000	8 ( 2.9)	4 ( 1.8)	5 ( 2.2)	17 ( 2.3)
Less than 18,000	73 (26.7)	63 (27.9)	85 (37.0)	221 (30.3)
BMI (%)					<0.001
Normal	74 (27.1)	43 (19.0)	25 (10.9)	142 (19.5)
Abnormal	199 (72.9)	183 (81.0)	205 (89.1)	587 (80.5)
Smoking (%)					0.924
Yes	13 ( 4.8)	10 ( 4.4)	12 ( 5.2)	35 ( 4.8)
No	260 (95.2)	216 (95.6)	218 (94.8)	694 (95.2)
Diabetes (%)					0.001
Yes	39 (14.3)	33 (14.6)	59 (25.7)	131 (18.0)
No	234 (85.7)	193 (85.4)	171 (74.3)	598 (82.0)
Hypertension (%)					0.014
Yes	208 (76.2)	153 (67.7)	182 (79.1)	543 (74.5)
No	65 (23.8)	73 (32.3)	48 (20.9)	186 (25.5)
Physical activity (%)					0.181
Yes	159 (58.2)	123 (54.4)	115 (50.0)	397 (54.5)
No	114 (41.8)	103 (45.6)	115 (50.0)	332 (45.5)
Total sit (mean (SD))	3.35 (0.99)	5.71 (0.54)	8.64 (1.77)	5.75 (2.50)	<0.001

## Sheet: Sheet4
Table S4: Coefficients for the associations between sedentary time with metabolites.
					UKB 70% discovery set					UKB 30% test set					UKB follow-up validation set
Metabolite	Missing Proportion (%)	Group	subgroup	Abbreviation	Estimate	Standard Error	P	P (FDR corrected)	P (Bonferroni-corrected)	Estimate	Standard Error	P	P (FDR corrected)	P (Bonferroni-corrected)	Estimate	Standard Error	P	P (FDR corrected)	P (Bonferroni-corrected)
Glutamine	0.368704	Amino acids	NA	Glutamine	-0.00996576	0.00413877	0.0160634	0.0223451	1	-0.0186722	0.00634813	0.00328614	0.0123977	0.818248	-0.020249	0.0153539	0.187656	0.258156	1
Glycine	0.840646	Amino acids	NA	Glycine	-0.0028646	0.00391744	0.464649	0.509681	1	-0.0144976	0.00606757	0.0169232	0.0409113	1	0.0222416	0.0142978	0.120251	0.177176	1
Histidine	0.147482	Amino acids	NA	Histidine	0.00186308	0.00413252	0.65212	0.68226	1	-0.00474522	0.00639449	0.458082	0.509207	1	-0.017017	0.0154588	0.271357	0.351917	1
Phenylalanine	0.0737409	Amino acids	Aromatic amino acids	Phenylalanine	0.00251104	0.0041358	0.543768	0.583613	1	0.00458704	0.00638408	0.472483	0.516001	1	0.00430028	0.0154977	0.781494	0.84239	1
Tyrosine	0.132734	Amino acids	Aromatic amino acids	Tyrosine	0.00741155	0.00412597	0.0724759	0.092074	1	0.00805117	0.00636018	0.205632	0.27677	1	-0.00142022	0.0155505	0.927256	0.946258	1
Leucine	0.00737409	Amino acids	Branched-chain amino acids	Leucine	0.0131428	0.00399035	0.000992584	0.00155442	0.247153	0.0184302	0.00620874	0.00301084	0.0117894	0.749699	0.0260666	0.0149287	0.0812311	0.127211	1
Isoleucine	0.0147482	Amino acids	Branched-chain amino acids	Isoleucine	0.0145818	0.00404767	0.00031677	0.000529367	0.0788758	0.0197219	0.00630911	0.00178491	0.00823041	0.444442	0.0374907	0.0150812	0.0131506	0.0308915	1
Alanine	0	Amino acids	NA	Alanine	0.0163312	0.0041194	7.41023e-05	0.000135673	0.0184515	0.0213068	0.00638415	0.000853135	0.00518123	0.212431	0.0495663	0.0151135	0.00109024	0.0040518	0.27147
Total Concentration of Branched Chain Amino Acids (Leucine + Isoleucine + Valine)	0.0663668	Amino acids	Branched-chain amino acids	Total BCAA	0.0170548	0.00399462	1.97864e-05	3.91018e-05	0.00492682	0.0217484	0.00622091	0.000477338	0.00371429	0.118857	0.0318639	0.0149959	0.0339452	0.0645219	1
Valine	0.0663668	Amino acids	Branched-chain amino acids	Valine	0.0194111	0.00399645	1.2104e-06	2.8433e-06	0.00030139	0.0230955	0.00621279	0.000203994	0.00248237	0.0507945	0.030935	0.015072	0.0404892	0.074131	1
Apolipoprotein A1	0	Apolipoproteins	Apolipoproteins	ApoA1	-0.0125939	0.00367544	0.000614011	0.000980056	0.152889	-0.00783958	0.00565067	0.165405	0.235347	1	-0.022158	0.0135335	0.102017	0.153953	1
Apolipoprotein B	0	Apolipoproteins	Apolipoproteins	ApoB	0.0119146	0.00409382	0.00361814	0.00533087	0.900918	-0.0122322	0.00627956	0.0514903	0.0993536	1	0.0273111	0.0150738	0.0704355	0.11463	1
Apolipoprotein B to Apolipoprotein A1 ratio	0	Apolipoproteins	Apolipoproteins	ApoB/ApoA1	0.0185503	0.00406126	4.99506e-06	1.04519e-05	0.00124377	-0.0058042	0.00623021	0.351587	0.409089	1	0.0370271	0.0152399	0.0153622	0.0354184	1
HDL Cholesterol	0	Cholesterol	NA	HDL-C	-0.0239596	0.00360622	3.22153e-11	1.1298e-10	8.02161e-09	-0.0141577	0.00553752	0.0106035	0.0298586	1	-0.039354	0.0133921	0.00340395	0.00952342	0.847584
Total Cholesterol	0	Cholesterol	NA	Total-C	-0.000533356	0.003926	0.891941	0.899163	1	-0.0164481	0.00602733	0.00638161	0.0193783	1	0.00273169	0.0142563	0.8481	0.893557	1
Clinical LDL Cholesterol	0.00737409	Cholesterol	NA	Clinical LDL-C	0.00384339	0.00405652	0.343429	0.390474	1	-0.0151097	0.00622903	0.0153225	0.0383205	1	0.0105699	0.0149773	0.480589	0.567141	1
LDL Cholesterol	0	Cholesterol	NA	LDL-C	0.00653863	0.00406981	0.108172	0.134004	1	-0.0136129	0.00624598	0.0293544	0.0648157	1	0.0162114	0.0150186	0.280766	0.362232	1
Total Cholesterol Minus HDL C	0	Cholesterol	NA	Non-HDL-C	0.00831207	0.00405589	0.0404519	0.0521892	1	-0.013758	0.00622537	0.0271612	0.0609292	1	0.0186443	0.0148931	0.211026	0.287134	1
VLDL Cholesterol	0	Cholesterol	NA	C-VLDL	0.0204741	0.00409903	5.99301e-07	1.43487e-06	0.000149226	-0.00645535	0.00628627	0.304531	0.362814	1	0.0423469	0.0151301	0.00526753	0.0141034	1
Remnant Cholesterol (Non HDL Non LDL Cholesterol)	0	Cholesterol	NA	Remnant C	0.00987217	0.00404789	0.0147527	0.0206372	1	-0.0133684	0.00621335	0.0314905	0.068782	1	0.0205257	0.0147886	0.16559	0.23561	1
Cholesteryl Esters in HDL	0	Cholesteryl esters	NA	HDL-CE	-0.024981	0.00361805	5.35977e-12	2.11838e-11	1.33458e-09	-0.0141925	0.00555602	0.0106723	0.0298586	1	-0.041183	0.0134797	0.00233341	0.00726274	0.581019
Total Esterified Cholesterol	0	Cholesteryl esters	NA	Total Esterified Cholesterol	-0.00209348	0.00390651	0.592043	0.624656	1	-0.0167285	0.00599634	0.00529906	0.0173614	1	-0.000465982	0.0141953	0.973822	0.977749	1
Cholesteryl Esters in LDL	0	Cholesteryl esters	NA	LDL-CE	0.00908334	0.0040776	0.0259293	0.0348994	1	-0.0121213	0.00625842	0.0528394	0.0996744	1	0.0205745	0.0150441	0.171867	0.24178	1
Cholesteryl Esters in VLDL	0	Cholesteryl esters	NA	VLDL-CE	0.0159696	0.00409638	9.74734e-05	0.000175876	0.0242709	-0.0104177	0.00628293	0.0973745	0.157443	1	0.0356512	0.0150718	0.0182773	0.0399215	1
Polyunsaturated Fatty Acids to Monounsaturated Fatty Acids ratio	0.0958631	Fatty acids	Fatty acid ratios	PUFA/MUFA	-0.039689	0.00388599	2.31063e-24	2.87673e-22	5.75346e-22	-0.0298426	0.00596507	5.88711e-07	3.66473e-05	0.000146589	-0.0726924	0.0145415	7.26885e-07	4.52486e-05	0.000180994
Polyunsaturated Fatty Acids to Total Fatty Acids percentage	0.0958631	Fatty acids	Fatty acid ratios	PUFA(%)	-0.0367042	0.00392771	1.1283e-20	5.61891e-19	2.80946e-18	-0.0278251	0.00603794	4.18326e-06	0.000115737	0.00104163	-0.070729	0.0145045	1.33445e-06	6.64558e-05	0.000332279
Omega 6 Fatty Acids to Total Fatty Acids percentage	0.0958631	Fatty acids	Fatty acid ratios	Omega 6(%)	-0.0348432	0.00398245	2.51658e-18	6.26627e-17	6.26627e-16	-0.0271748	0.00613618	9.73434e-06	0.000201988	0.00242385	-0.0768622	0.0145157	1.58782e-07	3.51394e-05	3.95368e-05
Linoleic Acid to Total Fatty Acids percentage	0.0958631	Fatty acids	Fatty acid ratios	LA(%)	-0.0299851	0.00396952	4.61771e-14	2.80441e-13	1.14981e-11	-0.035477	0.00611864	7.21509e-09	1.79656e-06	1.79656e-06	-0.0721749	0.0143138	5.84485e-07	4.52486e-05	0.000145537
Docosahexaenoic Acid to Total Fatty Acids percentage	0.0958631	Fatty acids	Fatty acid ratios	DHA(%)	-0.0230732	0.00396034	5.86037e-09	1.67728e-08	1.45923e-06	-0.018359	0.00605241	0.00243406	0.0102725	0.60608	-0.0199413	0.0150241	0.184838	0.255693	1
Omega 3 Fatty Acids to Total Fatty Acids percentage	0.0958631	Fatty acids	Fatty acid ratios	Omega 3(%)	-0.00993853	0.0040234	0.0135219	0.0192397	1	-0.00570423	0.00616881	0.355183	0.411351	1	0.00936835	0.0152496	0.539192	0.618704	1
Docosahexaenoic Acid	0.0958631	Fatty acids	NA	DHA	-0.00847105	0.00397046	0.032908	0.0431267	1	-0.0103226	0.00605138	0.0881163	0.145304	1	0.00684033	0.0148102	0.64432	0.71623	1
Omega 6 Fatty Acids to Omega 3 Fatty Acids ratio	0.0958631	Fatty acids	Fatty acid ratios	Omega 6/Omega 3	-0.00362956	0.00406241	0.371639	0.418724	1	-0.00588788	0.00625254	0.346413	0.404962	1	-0.0359793	0.0150985	0.0174354	0.0384195	1
Linoleic Acid	0.0958631	Fatty acids	NA	LA	0.00285841	0.00403957	0.47921	0.523348	1	-0.0150766	0.00621222	0.0152708	0.0383205	1	-0.00224878	0.0147472	0.878845	0.904266	1
Omega 6 Fatty Acids	0.0958631	Fatty acids	NA	Omega 6	0.00491425	0.00399533	0.218728	0.25812	1	-0.00933827	0.00614527	0.128693	0.196599	1	0.00136426	0.0145418	0.925281	0.946258	1
Omega 3 Fatty Acids	0.0958631	Fatty acids	NA	Omega 3	0.00524772	0.0040641	0.196653	0.23429	1	0.00186444	0.00623364	0.764884	0.806967	1	0.0307495	0.0150548	0.04147	0.0753724	1
Polyunsaturated Fatty Acids	0.0958631	Fatty acids	NA	PUFA	0.00559783	0.00400177	0.161894	0.196642	1	-0.00749701	0.0061438	0.222439	0.293055	1	0.00856174	0.0145774	0.557169	0.6364	1
Saturated Fatty Acids to Total Fatty Acids percentage	0.0958631	Fatty acids	Fatty acid ratios	SFA(%)	0.0163596	0.00400642	4.47572e-05	8.44284e-05	0.0111445	0.0121216	0.00617129	0.0495758	0.0964403	1	0.0337212	0.0145624	0.0208626	0.0443999	1
Total Fatty Acids	0.0958631	Fatty acids	NA	Total FA	0.0223273	0.0040549	3.76109e-08	9.75531e-08	9.3651e-06	0.0061633	0.00622965	0.322552	0.378908	1	0.0368508	0.0147661	0.0127991	0.0303522	1
Saturated Fatty Acids	0.0958631	Fatty acids	NA	SFA	0.0230161	0.00403955	1.25063e-08	3.38486e-08	3.11407e-06	0.00752165	0.00621156	0.226	0.293093	1	0.0382584	0.0146546	0.00922684	0.0227474	1
Monounsaturated Fatty Acids	0.0958631	Fatty acids	NA	MUFA	0.0314491	0.00405115	9.15288e-15	7.35183e-14	2.27907e-12	0.0152252	0.00622421	0.0144824	0.0375637	1	0.0538308	0.0148773	0.000317574	0.00217768	0.079076
Monounsaturated Fatty Acids to Total Fatty Acids percentage	0.0958631	Fatty acids	Fatty acid ratios	MUFA(%)	0.0409446	0.00389149	9.52605e-26	2.37199e-23	2.37199e-23	0.0311824	0.00596435	1.79886e-07	1.49306e-05	4.47917e-05	0.0751627	0.0144966	2.82244e-07	3.51394e-05	7.02789e-05
Degree of Unsaturation	0.0958631	Fatty acids	NA	Degree of Unsaturation	-0.0303985	0.00388875	5.98463e-15	5.51916e-14	1.49017e-12	-0.0189328	0.00596163	0.00150561	0.00735094	0.374898	-0.052893	0.0146382	0.000323591	0.00217768	0.0805741
Albumin	0.00737409	Fluid balance	NA	Albumin	-0.00180911	0.00410312	0.659288	0.686874	1	-0.0154945	0.00632216	0.014295	0.0374679	1	-0.010109	0.0154898	0.514209	0.59382	1
Creatinine	2.18273	Fluid balance	NA	Creatinine	0.0138924	0.00401729	0.000546292	0.000894913	0.136027	0.0200231	0.00602528	0.000897881	0.00532315	0.223572	0.0502369	0.0140734	0.000381535	0.00229048	0.0950022
Free Cholesterol in HDL	0	Free cholesterol	NA	HDL-FC	-0.0193642	0.00361067	8.37624e-08	2.15019e-07	2.08568e-05	-0.0134411	0.00554478	0.0153898	0.0383205	1	-0.0316772	0.0132147	0.0167817	0.0375317	1
Free Cholesterol in LDL	0	Free cholesterol	NA	LDL-FC	-0.000555134	0.00404548	0.890857	0.899163	1	-0.0170867	0.00620906	0.00595163	0.0187589	1	0.00343579	0.0149425	0.818209	0.874395	1
Total Free Cholesterol	0	Free cholesterol	NA	Total FC	0.00346211	0.00397716	0.38405	0.426912	1	-0.0154251	0.00610677	0.0115782	0.0316811	1	0.0108341	0.0144326	0.453099	0.537246	1
Free Cholesterol in VLDL	0	Free cholesterol	NA	VLDL-FC	0.0253021	0.00408916	6.36154e-10	2.0308e-09	1.58402e-07	-0.00113118	0.00627458	0.856942	0.881729	1	0.0488304	0.0151577	0.00133347	0.00461159	0.332035
Citrate	0.0147482	Glycolysis-related metabolites	NA	Citrate	0.00592975	0.00409169	0.14731	0.179804	1	0.0125882	0.00625978	0.0443955	0.0884358	1	0.00771771	0.0152164	0.612174	0.689735	1
Glucose	0.16223	Glycolysis-related metabolites	NA	Glucose	0.0180078	0.0041218	1.26196e-05	2.53409e-05	0.00314227	0.0191342	0.00637896	0.00271994	0.0112878	0.677265	0.0252442	0.015365	0.100832	0.153093	1
Lactate	0.250719	Glycolysis-related metabolites	NA	Lactate	0.0219321	0.00414201	1.21656e-07	3.09105e-07	3.02923e-05	0.0117983	0.00640377	0.0654901	0.117317	1	0.0273673	0.0154506	0.0769428	0.123605	1
Glycoprotein Acetyls	0	Inflammation	NA	Glycoprotein Acetyls	0.0332955	0.00396965	5.67555e-17	1.00944e-15	1.41321e-14	0.0277663	0.00613374	6.16004e-06	0.000153385	0.00153385	0.0548016	0.0148865	0.000249646	0.00217768	0.0621618
Acetone	0	Ketone bodies	NA	Acetone	-0.00569152	0.00414626	0.169882	0.205343	1	-0.0017329	0.00639204	0.786325	0.819226	1	-0.00566716	0.0155558	0.715733	0.778243	1
Acetate	0.589927	Ketone bodies	NA	Acetate	-0.00274931	0.00416348	0.509053	0.548719	1	-0.0133339	0.00639981	0.0372706	0.0773364	1	0.0147423	0.0154739	0.341056	0.430405	1
Acetoacetate	0.553057	Ketone bodies	NA	Acetoacetate	0.000276755	0.00415861	0.946942	0.946942	1	0.00684621	0.00642776	0.286894	0.345104	1	-0.00596112	0.0155624	0.7018	0.773222	1
3 Hydroxybutyrate	2.68417	Ketone bodies	NA	3 Hydroxybutyrate	0.0024717	0.00414933	0.551399	0.589264	1	0.00759027	0.00642585	0.237589	0.304947	1	0.0154919	0.0155289	0.318804	0.405011	1
Pyruvate	0.412949	Ketone bodies	NA	Pyruvate	0.0101614	0.0041561	0.0145062	0.0204071	1	0.00637502	0.00641537	0.320423	0.378908	1	0.0177746	0.015484	0.251385	0.329446	1
Concentration of HDL Particles	0	Lipoprotein particle	NA	HDL-P	-0.00811169	0.00375081	0.030593	0.0403051	1	-0.00697539	0.0057597	0.22594	0.293093	1	-0.0153089	0.0138455	0.269235	0.350993	1
Concentration of LDL Particles	0	Lipoprotein particle	NA	LDL-P	0.0113548	0.00410424	0.00567555	0.00821635	1	-0.012596	0.00629543	0.0454795	0.0898762	1	0.0270488	0.0151347	0.0743312	0.120185	1
Total Concentration of Lipoprotein Particles	0	Lipoprotein particle concentrations	NA	Total-P	-0.00608529	0.00375938	0.105546	0.131405	1	-0.0083627	0.00577477	0.147654	0.220155	1	-0.0109253	0.0138239	0.429608	0.51429	1
Concentration of VLDL Particles	0	Lipoprotein particle concentrations	NA	VLDL-P	0.0243718	0.00409779	2.81813e-09	8.25546e-09	7.01714e-07	-0.00246763	0.00629199	0.694941	0.742662	1	0.048106	0.0151255	0.00153435	0.00519992	0.382054
Average Diameter for HDL Particles	0	Lipoprotein particle sizes	NA	Average Diameter for HDL Particles	-0.0325396	0.00367679	1.0324e-18	2.85629e-17	2.57066e-16	-0.0183396	0.00567152	0.00123208	0.00639906	0.306789	-0.0474577	0.013639	0.000532898	0.00270799	0.132691
Average Diameter for LDL Particles	0	Lipoprotein particle sizes	NA	Average Diameter for LDL Particles	-0.0177927	0.00400538	9.00508e-06	1.83792e-05	0.00224226	-0.0230359	0.00619825	0.000204713	0.00248237	0.0509737	-0.0235616	0.0150219	0.117215	0.175823	1
Average Diameter for VLDL Particles	0	Lipoprotein particle sizes	NA	Average Diameter for VLDL Particles	0.0321217	0.00391068	2.42302e-16	3.17543e-15	6.03331e-14	0.0170915	0.00602786	0.00459938	0.0159062	1	0.0519496	0.0148133	0.0004818	0.00249934	0.119968
Cholesterol in Large HDL	0	Lipoprotein subclasses	Large HDL (average diameter 12.1 nm)	L-HDL-C	-0.0323171	0.00363557	7.28558e-19	2.26764e-17	1.81411e-16	-0.0189093	0.00559696	0.000735742	0.00475999	0.1832	-0.0478921	0.0135658	0.000441808	0.00248675	0.11001
Cholesterol in Very Large HDL	0	Lipoprotein subclasses	Very large HDL (average diameter 14.3 nm)	XL-HDL-C	-0.0306621	0.00378177	5.79122e-16	6.55461e-15	1.44201e-13	-0.0210331	0.00582439	0.000308461	0.00320028	0.0768067	-0.0433691	0.0139535	0.00195798	0.00617135	0.487536
Cholesterol in Medium HDL	0	Lipoprotein subclasses	Medium HDL (average diameter 10.9 nm)	M-HDL-C	-0.0169865	0.00367914	3.94499e-06	8.32459e-06	0.000982301	-0.00767223	0.00565454	0.174912	0.245654	1	-0.0319713	0.0136644	0.0195723	0.042013	1
Cholesterol in IDL	0	Lipoprotein subclasses	IDL (average diameter 28.6 nm)	IDL-C	-0.00388395	0.00392352	0.322241	0.368064	1	-0.018509	0.00602818	0.00215179	0.00956779	0.535796	-0.00827458	0.0142261	0.560989	0.637837	1
Cholesterol in Very Small VLDL	0	Lipoprotein subclasses	Very small VLDL (average diameter 31.3 nm)	XS-VLDL-C	0.000830644	0.00397399	0.834437	0.85504	1	-0.01751	0.00611137	0.00418965	0.0149032	1	0.00750641	0.0143581	0.601277	0.680536	1
Cholesterol in Large LDL	0.00737409	Lipoprotein subclasses	Large LDL (average diameter 25.5 nm)	L-LDL-C	0.0022025	0.00403523	0.585203	0.620067	1	-0.0163301	0.00618971	0.00836488	0.0247959	1	0.00970004	0.0148421	0.513613	0.59382	1
Cholesterol in Small HDL	0	Lipoprotein subclasses	Small HDL (average diameter 8.7 nm)	S-HDL-C	0.00521951	0.0039766	0.189364	0.227786	1	-0.000567523	0.00611586	0.926071	0.933569	1	0.00545464	0.0147829	0.712251	0.777853	1
Cholesterol in Medium VLDL	0	Lipoprotein subclasses	Medium VLDL (average diameter 44.5 nm)	M-VLDL-C	0.00602641	0.00408362	0.140044	0.171778	1	-0.0181544	0.00626653	0.00378722	0.0139839	0.943018	0.0180954	0.0150215	0.228746	0.302967	1
Cholesterol in Small LDL	0	Lipoprotein subclasses	Small LDL (average diameter 18.7 nm)	S-LDL-C	0.0132571	0.00410966	0.00126031	0.00196136	0.313817	-0.0091442	0.00631111	0.147441	0.220155	1	0.0269637	0.0152512	0.0774943	0.123693	1
Cholesterol in Medium LDL	0	Lipoprotein subclasses	Medium LDL (average diameter 23 nm)	M-LDL-C	0.0141559	0.0041054	0.000566986	0.00091675	0.14118	-0.00803293	0.00630943	0.203034	0.274758	1	0.0268575	0.0152521	0.0786853	0.124794	1
Cholesterol in Small VLDL	0	Lipoprotein subclasses	Small VLDL (average diameter 36.8 nm)	S-VLDL-C	0.0179438	0.00411324	1.2998e-05	2.58921e-05	0.00323651	-0.00929227	0.00631588	0.1413	0.213235	1	0.0417421	0.0152042	0.00619601	0.0162401	1
Cholesterol in Chylomicrons and Extremely Large VLDL	0	Lipoprotein subclasses	Chylomicrons and extremely large VLDL (particle diameters from 75 nm upwards)	XXL-VLDL-C	0.0293054	0.00404285	4.53723e-13	2.17264e-12	1.12977e-10	0.0120165	0.00619549	0.0525021	0.0996744	1	0.0548488	0.0150447	0.000286113	0.00217768	0.0712422
Cholesterol in Large VLDL	0	Lipoprotein subclasses	Large VLDL (average diameter 53.6 nm)	L-VLDL-C	0.0299026	0.00404856	1.64123e-13	8.34013e-13	4.08666e-11	0.00388205	0.00622601	0.532977	0.574508	1	0.0535317	0.0151226	0.00042647	0.00246956	0.106191
Cholesterol in Very Large VLDL	0	Lipoprotein subclasses	Very large VLDL (average diameter 64 nm)	XL-VLDL-C	0.0300701	0.00404339	1.12066e-13	6.34193e-13	2.79045e-11	0.00546555	0.00620667	0.37859	0.433996	1	0.0559056	0.0150799	0.000225819	0.00217768	0.0562289
Cholesteryl Esters in Large HDL	0	Lipoprotein subclasses	Large HDL (average diameter 12.1 nm)	L-HDL-CE	-0.03299	0.00363856	1.46988e-19	5.22856e-18	3.65999e-17	-0.0191972	0.00560127	0.000615693	0.00438021	0.153307	-0.0485181	0.0136046	0.000386346	0.00229048	0.0962
Cholesteryl Esters in Very Large HDL	0	Lipoprotein subclasses	Very large HDL (average diameter 14.3 nm)	XL-HDL-CE	-0.0313235	0.00374902	7.45615e-17	1.23772e-15	1.85658e-14	-0.0214112	0.00576991	0.000209357	0.00248237	0.0521298	-0.0440452	0.0138705	0.0015607	0.00519992	0.388614
Cholesteryl Esters in Medium HDL	0	Lipoprotein subclasses	Medium HDL (average diameter 10.9 nm)	M-HDL-CE	-0.0176402	0.00368978	1.7721e-06	3.93976e-06	0.000441253	-0.00751559	0.00567147	0.185194	0.256185	1	-0.0332397	0.0137353	0.0157699	0.0360249	1
Cholesteryl Esters in IDL	0	Lipoprotein subclasses	IDL (average diameter 28.6 nm)	IDL-CE	-0.00345414	0.00392197	0.378493	0.424526	1	-0.0185738	0.00602403	0.00206109	0.00933113	0.513212	-0.00925387	0.0142103	0.515121	0.59382	1
Cholesteryl Esters in Very Small VLDL	0	Lipoprotein subclasses	Very small VLDL (average diameter 31.3 nm)	XS-VLDL-CE	-0.00260631	0.00394516	0.508864	0.548719	1	-0.0196311	0.00607157	0.00123355	0.00639906	0.307155	0.000238124	0.0142517	0.986674	0.986674	1
Cholesteryl Esters in Medium VLDL	0	Lipoprotein subclasses	Medium VLDL (average diameter 44.5 nm)	M-VLDL-CE	-0.00126231	0.00405092	0.755344	0.780417	1	-0.0220139	0.00622284	0.000408321	0.00327974	0.101672	0.00520917	0.0148684	0.726179	0.786167	1
Cholesteryl Esters in Small HDL	0	Lipoprotein subclasses	Small HDL (average diameter 8.7 nm)	S-HDL-CE	0.00376456	0.0040046	0.347211	0.39298	1	-0.000207544	0.00616057	0.973127	0.973127	1	0.00234406	0.0149214	0.875216	0.904266	1
Cholesteryl Esters in Large LDL	0.00737409	Lipoprotein subclasses	Large LDL (average diameter 25.5 nm)	L-LDL-CE	0.00402515	0.00404691	0.319945	0.368064	1	-0.015466	0.00620671	0.0127488	0.0341338	1	0.0133256	0.0148893	0.371105	0.457451	1
Cholesteryl Esters in Small LDL	0	Lipoprotein subclasses	Small LDL (average diameter 18.7 nm)	S-LDL-CE	0.0171306	0.00410445	3.02406e-05	5.83715e-05	0.00752992	-0.00623545	0.00630327	0.322605	0.378908	1	0.0331286	0.0152076	0.029703	0.0573338	1
Cholesteryl Esters in Medium LDL	0	Lipoprotein subclasses	Medium LDL (average diameter 23 nm)	M-LDL-CE	0.0174891	0.00410424	2.05278e-05	4.02474e-05	0.00511142	-0.00557601	0.00630977	0.376905	0.433996	1	0.0314911	0.0152473	0.0392521	0.0729387	1
Cholesteryl Esters in Small VLDL	0	Lipoprotein subclasses	Small VLDL (average diameter 36.8 nm)	S-VLDL-CE	0.0198351	0.00411319	1.44108e-06	3.32249e-06	0.000358829	-0.00736964	0.00631737	0.243453	0.310871	1	0.045913	0.0152155	0.00263974	0.00782494	0.657295
Cholesteryl Esters in Large VLDL	0	Lipoprotein subclasses	Large VLDL (average diameter 53.6 nm)	L-VLDL-CE	0.0264751	0.0040781	8.89434e-11	2.95292e-10	2.21469e-08	-0.00104286	0.0062671	0.867849	0.886247	1	0.0494143	0.015205	0.00120906	0.00424021	0.301055
Cholesteryl Esters in Very Large VLDL	0	Lipoprotein subclasses	Very large VLDL (average diameter 64 nm)	XL-VLDL-CE	0.0282718	0.00406085	3.57647e-12	1.4599e-11	8.9054e-10	0.00184246	0.00623313	0.767557	0.806967	1	0.0552439	0.0151314	0.000280461	0.00217768	0.0698348
Cholesteryl Esters in Chylomicrons and Extremely Large VLDL	0	Lipoprotein subclasses	Chylomicrons and extremely large VLDL (particle diameters from 75 nm upwards)	XXL-CE(%)	0.0295228	0.00404195	3.01624e-13	1.50209e-12	7.51044e-11	0.0111048	0.00619544	0.0731421	0.127359	1	0.0569437	0.0150251	0.000163492	0.00217768	0.0407095
Free Cholesterol in Large HDL	0	Lipoprotein subclasses	Large HDL (average diameter 12.1 nm)	L-HDL-FC	-0.0295333	0.00363957	5.48529e-16	6.50399e-15	1.36584e-13	-0.0176429	0.00560388	0.00165397	0.00791996	0.411838	-0.0451824	0.0134697	0.000837716	0.0032091	0.208591
Free Cholesterol in Very Large HDL	0	Lipoprotein subclasses	Very large HDL (average diameter 14.3 nm)	XL-HDL-FC	-0.0266557	0.00391443	1.03815e-11	3.91665e-11	2.58499e-09	-0.018484	0.00604055	0.00222793	0.00973254	0.554755	-0.0390785	0.0143373	0.00657555	0.0170166	1
Free Cholesterol in Medium HDL	0	Lipoprotein subclasses	Medium HDL (average diameter 10.9 nm)	M-HDL-FC	-0.0139217	0.00366046	0.000143697	0.000253762	0.0357805	-0.00809987	0.00562422	0.149895	0.221902	1	-0.0262317	0.0134483	0.0515027	0.0878368	1
Free Cholesterol in IDL	0	Lipoprotein subclasses	IDL (average diameter 28.6 nm)	IDL-FC	-0.00500892	0.00393834	0.203462	0.241248	1	-0.0178884	0.00605707	0.00316204	0.0121131	0.787349	-0.00531298	0.0143319	0.710963	0.777853	1
Free Cholesterol in Large LDL	0	Lipoprotein subclasses	Large LDL (average diameter 25.5 nm)	L-LDL-FC	-0.00281957	0.0040041	0.481343	0.523381	1	-0.0182333	0.00614649	0.0030302	0.0117894	0.754519	-0.000630455	0.0147163	0.965841	0.973661	1
Free Cholesterol in Small LDL	0	Lipoprotein subclasses	Small LDL (average diameter 18.7 nm)	S-LDL-FC	0.00148226	0.00411655	0.718801	0.745756	1	-0.0158137	0.00632013	0.0123847	0.0335194	1	0.00672428	0.0153443	0.661356	0.731901	1
Free Cholesterol in Medium LDL	0	Lipoprotein subclasses	Medium LDL (average diameter 23 nm)	M-LDL-FC	0.00406075	0.00409515	0.321418	0.368064	1	-0.0141551	0.00628836	0.0244392	0.0558289	1	0.0117389	0.0152336	0.441205	0.525646	1
Free Cholesterol in Small HDL	0	Lipoprotein subclasses	Small HDL (average diameter 8.7 nm)	S-HDL-FC	0.00879494	0.0039292	0.0252211	0.0343173	1	-0.00151803	0.00603951	0.801556	0.831615	1	0.0136277	0.0143909	0.343979	0.430405	1
Free Cholesterol in Very Small VLDL	0	Lipoprotein subclasses	Very small VLDL (average diameter 31.3 nm)	XS-VLDL-FC	0.00895448	0.00403978	0.0266759	0.0357112	1	-0.0117303	0.00620243	0.0586624	0.107404	1	0.0245148	0.0146286	0.0942158	0.145713	1
Free Cholesterol in Small VLDL	0	Lipoprotein subclasses	Small VLDL (average diameter 36.8 nm)	S-VLDL-FC	0.014337	0.00410967	0.000487754	0.000804309	0.121451	-0.0124102	0.00630732	0.0491846	0.0964327	1	0.0337479	0.0151744	0.0264617	0.0526775	1
Free Cholesterol in Medium VLDL	0	Lipoprotein subclasses	Medium VLDL (average diameter 44.5 nm)	M-VLDL-FC	0.0149912	0.00410779	0.000264207	0.000444511	0.0657876	-0.0116329	0.00630196	0.0649765	0.11724	1	0.032787	0.0151763	0.0310748	0.0595202	1
Free Cholesterol in Chylomicrons and Extremely Large VLDL	0	Lipoprotein subclasses	Chylomicrons and extremely large VLDL (particle diameters from 75 nm upwards)	XXL-VLDL-FC	0.0286385	0.00404718	1.58722e-12	6.81409e-12	3.95217e-10	0.0128931	0.00620135	0.0376733	0.0773607	1	0.0516743	0.0150787	0.000645523	0.0027924	0.160735
Free Cholesterol in Very Large VLDL	0	Lipoprotein subclasses	Very large VLDL (average diameter 64 nm)	XL-VLDL-FC	0.0306162	0.0040326	3.44337e-14	2.1435e-13	8.57398e-12	0.00866441	0.00619011	0.161675	0.231625	1	0.0545966	0.015047	0.000305622	0.00217768	0.0760998
Free Cholesterol in Large VLDL	0	Lipoprotein subclasses	Large VLDL (average diameter 53.6 nm)	L-VLDL-FC	0.0320418	0.00402052	1.77624e-15	1.84285e-14	4.42283e-13	0.00811438	0.0061868	0.189742	0.261026	1	0.055557	0.0150262	0.000234658	0.00217768	0.0584298
Concentration of Large HDL Particles	0	Lipoprotein subclasses	Large HDL (average diameter 12.1 nm)	L-HDL-P	-0.0299316	0.00361812	1.48634e-16	2.17705e-15	3.70099e-14	-0.0180665	0.0055693	0.00118846	0.00639906	0.295927	-0.0440608	0.0134621	0.00111584	0.00408593	0.277843
Concentration of Very Large HDL Particles	0	Lipoprotein subclasses	Very large HDL (average diameter 14.3 nm)	XL-HDL-P	-0.0260256	0.00378682	6.69883e-12	2.60627e-11	1.66801e-09	-0.0196767	0.0058301	0.000745072	0.00475999	0.185523	-0.0348147	0.0138597	0.0122279	0.0292764	1
Concentration of Medium HDL Particles	0	Lipoprotein subclasses	Medium HDL (average diameter 10.9 nm)	M-HDL-P	-0.0127076	0.00368965	0.000575403	0.000924358	0.143275	-0.00630542	0.00567671	0.266741	0.33044	1	-0.0238127	0.0136239	0.0809206	0.127211	1
Concentration of IDL Particles	0	Lipoprotein subclasses	IDL (average diameter 28.6 nm)	IDL-P	0.00426857	0.00402744	0.28923	0.336534	1	-0.0145546	0.00619217	0.018797	0.0441553	1	0.0103458	0.0147526	0.483356	0.567715	1
Concentration of Large LDL Particles	0	Lipoprotein subclasses	Large LDL (average diameter 25.5 nm)	L-LDL-P	0.00843104	0.004094	0.0394867	0.0512093	1	-0.0152383	0.00627655	0.0152335	0.0383205	1	0.0233982	0.0150414	0.120252	0.177176	1
Concentration of Small HDL Particles	0	Lipoprotein subclasses	Small HDL (average diameter 8.7 nm)	S-HDL-P	0.00898014	0.00398993	0.0244271	0.0334196	1	0.00101743	0.00614249	0.868451	0.886247	1	0.0117375	0.0148148	0.428462	0.51429	1
Concentration of Very Small VLDL Particles	0	Lipoprotein subclasses	Very small VLDL (average diameter 31.3 nm)	XS-LDL-P	0.0123205	0.00405227	0.00236917	0.00366412	0.589923	-0.00975823	0.00622225	0.116894	0.18306	1	0.0296663	0.0146989	0.043939	0.0785095	1
Concentration of Medium LDL Particles	0	Lipoprotein subclasses	Medium LDL (average diameter 23 nm)	M-LDL-P	0.0151323	0.00411604	0.000237837	0.000402866	0.0592213	-0.00718845	0.00632776	0.256016	0.322368	1	0.0293869	0.0153129	0.0553734	0.0931621	1
Concentration of Small LDL Particles	0	Lipoprotein subclasses	Small LDL (average diameter 18.7 nm)	S-LDL-P	0.0154451	0.00411545	0.000175809	0.000304003	0.0437764	-0.00884084	0.00631893	0.161858	0.231625	1	0.0343874	0.0152426	0.0243734	0.0493412	1
Concentration of Medium VLDL Particles	0	Lipoprotein subclasses	Medium VLDL (average diameter 44.5 nm)	M-VLDL-P	0.0206222	0.00410679	5.22045e-07	1.26203e-06	0.000129989	-0.00701232	0.00630331	0.265997	0.33044	1	0.0401356	0.0152281	0.00858152	0.021368	1
Concentration of Small VLDL Particles	0	Lipoprotein subclasses	Small VLDL (average diameter 36.8 nm)	S-VLDL-P	0.0272504	0.00409333	2.94421e-11	1.0473e-10	7.33109e-09	0.000329595	0.00630155	0.958289	0.962153	1	0.0541796	0.015173	0.0003799	0.00229048	0.0945951
Concentration of Chylomicrons and Extremely Large VLDL Particles	0	Lipoprotein subclasses	Chylomicrons and extremely large VLDL (particle diameters from 75 nm upwards)	XXL-VLDL-P	0.0287533	0.00403998	1.18163e-12	5.16188e-12	2.94227e-10	0.0135015	0.00619717	0.0294143	0.0648157	1	0.0515009	0.0150331	0.000648205	0.0027924	0.161403
Concentration of Large VLDL Particles	0	Lipoprotein subclasses	Large VLDL (average diameter 53.6 nm)	L-VLDL-P	0.0314281	0.00402561	6.47601e-15	5.75902e-14	1.61253e-12	0.00882839	0.00619835	0.154433	0.225284	1	0.0536918	0.0150282	0.000377152	0.00229048	0.0939108
Concentration of Very Large VLDL Particles	0	Lipoprotein subclasses	Very large VLDL (average diameter 64 nm)	XL-VLDL-P	0.0317696	0.00401514	2.80673e-15	2.68798e-14	6.98875e-13	0.0112918	0.00617623	0.0675818	0.119715	1	0.0554274	0.0149699	0.000229946	0.00217768	0.0572565
Phospholipids in Very Large HDL	0	Lipoprotein subclasses	Very large HDL (average diameter 14.3 nm)	XL-HDL-PL	-0.0295108	0.003783	6.79642e-15	5.83555e-14	1.69231e-12	-0.0187346	0.00583676	0.00133883	0.0066674	0.33337	-0.0421586	0.0139631	0.00262444	0.00782494	0.653486
Phospholipids in Large HDL	0	Lipoprotein subclasses	Large HDL (average diameter 12.1 nm)	L-HDL-PL	-0.027822	0.00361928	1.65409e-14	1.08914e-13	4.11869e-12	-0.0144414	0.0055716	0.00957738	0.0277299	1	-0.0449027	0.0134095	0.000855162	0.00322629	0.212935
Phospholipids in Medium HDL	0	Lipoprotein subclasses	Medium HDL (average diameter 10.9 nm)	M-HDL-PL	-0.00675213	0.00375031	0.0718258	0.091716	1	-0.00191405	0.00577754	0.740441	0.787905	1	-0.0167261	0.0137599	0.224553	0.300611	1
Phospholipids in IDL	0	Lipoprotein subclasses	IDL (average diameter 28.6 nm)	IDL-PL	-0.00191228	0.00393888	0.627341	0.659105	1	-0.0180919	0.00605277	0.00281554	0.0113076	0.701069	0.00258831	0.0142423	0.855844	0.8954	1
Phospholipids in Large LDL	0	Lipoprotein subclasses	Large LDL (average diameter 25.5 nm)	L-LDL-PL	0.00405068	0.00403856	0.315886	0.36584	1	-0.0146322	0.00620296	0.0183763	0.043997	1	0.00982858	0.0148822	0.509195	0.59382	1
Phospholipids in Small HDL	0	Lipoprotein subclasses	Small HDL (average diameter 8.7 nm)	S-HDL-PL	0.0110418	0.00393132	0.00498496	0.0072588	1	0.0053242	0.00606361	0.379964	0.433996	1	0.0125613	0.0145125	0.387029	0.470099	1
Phospholipids in Small LDL	0	Lipoprotein subclasses	Small LDL (average diameter 18.7 nm)	S-LDL-PL	0.0120019	0.00411988	0.00358628	0.00531538	0.892985	-0.00954402	0.00632279	0.131259	0.199289	1	0.0251568	0.0152958	0.100478	0.153093	1
Phospholipids in Very Small VLDL	0	Lipoprotein subclasses	Very small VLDL (average diameter 31.3 nm)	XS-VLDL-PL	0.0140433	0.00406615	0.000555359	0.00090382	0.138284	-0.00707854	0.00623527	0.256341	0.322368	1	0.0334832	0.0147139	0.0231665	0.0480704	1
Phospholipids in Medium LDL	0	Lipoprotein subclasses	Medium LDL (average diameter 23 nm)	M-LDL-PL	0.0154459	0.00410713	0.000170416	0.000296738	0.0424335	-0.00734155	0.00631064	0.244751	0.310934	1	0.0301566	0.0152613	0.04854	0.0839337	1
Phospholipids in Medium VLDL	0	Lipoprotein subclasses	Medium VLDL (average diameter 44.5 nm)	M-VLDL-PL	0.0192753	0.00410663	2.7208e-06	5.89112e-06	0.000677479	-0.00820771	0.00630101	0.192784	0.263754	1	0.0382846	0.0151919	0.0119515	0.0288926	1
Phospholipids in Small VLDL	0	Lipoprotein subclasses	Small VLDL (average diameter 36.8 nm)	S-VLDL-PL	0.0208055	0.00411107	4.25236e-07	1.03808e-06	0.000105884	-0.00697361	0.00631323	0.269398	0.33208	1	0.0430381	0.015203	0.00477308	0.0130604	1
Phospholipids in Chylomicrons and Extremely Large VLDL	0	Lipoprotein subclasses	Chylomicrons and extremely large VLDL (particle diameters from 75 nm upwards)	XXL-VLDL-PL	0.0289562	0.00403986	8.2013e-13	3.71295e-12	2.04212e-10	0.0139079	0.00619121	0.024732	0.0559844	1	0.0517402	0.0150444	0.000617599	0.0027924	0.153782
Phospholipids in Very Large VLDL	0	Lipoprotein subclasses	Very large VLDL (average diameter 64 nm)	XL-VLDL-PL	0.0309333	0.00402392	1.65171e-14	1.08914e-13	4.11275e-12	0.0100172	0.00618041	0.10514	0.16804	1	0.0550623	0.0150107	0.00026252	0.00217768	0.0653675
Phospholipids in Large VLDL	0	Lipoprotein subclasses	Large VLDL (average diameter 53.6 nm)	L-VLDL-PL	0.031822	0.00401652	2.58446e-15	2.57413e-14	6.43531e-13	0.00888751	0.00618193	0.150608	0.221902	1	0.0555334	0.0149958	0.000229354	0.00217768	0.0571092
Total Lipids in Large HDL	0	Lipoprotein subclasses	Large HDL (average diameter 12.1 nm)	L-HDL-L	-0.0295794	0.00361908	3.38954e-16	4.21998e-15	8.43996e-14	-0.01667	0.00557157	0.00278847	0.0113076	0.694328	-0.0453867	0.0134444	0.000775862	0.0030665	0.19319
Total Lipids in Very Large HDL	0	Lipoprotein subclasses	Very large HDL (average diameter 14.3 nm)	XL-HDL-L	-0.0292847	0.00378081	1.04894e-14	7.91469e-14	2.61185e-12	-0.0196688	0.00582806	0.000745541	0.00475999	0.18564	-0.0412431	0.0139305	0.00317232	0.00907939	0.789907
Total Lipids in Medium HDL	0	Lipoprotein subclasses	Medium HDL (average diameter 10.9 nm)	M-HDL-L	-0.0100364	0.00371772	0.0069544	0.0100095	1	-0.00414538	0.00572221	0.46884	0.516001	1	-0.0212334	0.0136965	0.12152	0.177991	1
Total Lipids in IDL	0	Lipoprotein subclasses	IDL (average diameter 28.6 nm)	IDL-L	-0.000946569	0.00393184	0.809759	0.833181	1	-0.0172471	0.00604082	0.0043243	0.0151655	1	-0.000821847	0.0142155	0.953914	0.965547	1
Total Lipids in Large LDL	0	Lipoprotein subclasses	Large LDL (average diameter 25.5 nm)	L-LDL-L	0.00445263	0.00403826	0.270224	0.317386	1	-0.0148257	0.00619636	0.0167729	0.0409113	1	0.0131947	0.0148366	0.374123	0.458899	1
Total Lipids in Very Small VLDL	0	Lipoprotein subclasses	Very small VLDL (average diameter 31.3 nm)	XS-VLDL-L	0.0119446	0.0040439	0.00314724	0.00469259	0.783663	-0.00956997	0.00620751	0.123231	0.190587	1	0.0281864	0.0146071	0.0540505	0.0915549	1
Total Lipids in Small HDL	0	Lipoprotein subclasses	Small HDL (average diameter 8.7 nm)	S-HDL-L	0.011995	0.003956	0.00243513	0.00374288	0.606346	0.0044554	0.00609865	0.465093	0.514703	1	0.0152739	0.0146315	0.296884	0.381052	1
Total Lipids in Small LDL	0	Lipoprotein subclasses	Small LDL (average diameter 18.7 nm)	S-LDL-L	0.0153099	0.0041118	0.000197691	0.000339483	0.0492251	-0.00777812	0.0063127	0.217969	0.288693	1	0.0307403	0.0152457	0.0441419	0.0785095	1
Total Lipids in Medium LDL	0	Lipoprotein subclasses	Medium LDL (average diameter 23 nm)	M-LDL-L	0.016016	0.00410497	9.62134e-05	0.00017487	0.0239571	-0.00680158	0.00630867	0.281039	0.343033	1	0.0306039	0.015237	0.0449661	0.0794083	1
Total Lipids in Medium VLDL	0	Lipoprotein subclasses	Medium VLDL (average diameter 44.5 nm)	M-VLDL-L	0.0239441	0.00409826	5.31142e-09	1.53784e-08	1.32254e-06	-0.00317913	0.00629695	0.613678	0.658646	1	0.0430309	0.0152207	0.00482886	0.0130694	1
Total Lipids in Small VLDL	0	Lipoprotein subclasses	Small VLDL (average diameter 36.8 nm)	S-VLDL-L	0.0264501	0.00409718	1.13018e-10	3.70281e-10	2.81414e-08	-0.000761608	0.00630257	0.903823	0.914845	1	0.0510254	0.015178	0.000815861	0.00317421	0.203149
Total Lipids in Chylomicrons and Extremely Large VLDL	0	Lipoprotein subclasses	Chylomicrons and extremely large VLDL (particle diameters from 75 nm upwards)	XXL-VLDL-L(%)	0.0281899	0.00404084	3.23479e-12	1.34244e-11	8.05464e-10	0.0132757	0.00619872	0.032279	0.0692886	1	0.0509923	0.0150317	0.000731456	0.00299597	0.182133
Total Lipids in Large VLDL	0	Lipoprotein subclasses	Large VLDL (average diameter 53.6 nm)	L-VLDL-L	0.0306825	0.00402602	2.75772e-14	1.7607e-13	6.86671e-12	0.00834961	0.00620177	0.178272	0.247988	1	0.0512969	0.0150525	0.000691642	0.00291896	0.172219
Total Lipids in Very Large VLDL	0	Lipoprotein subclasses	Very large VLDL (average diameter 64 nm)	XL-VLDL-L	0.0311328	0.00401739	1.01724e-14	7.91469e-14	2.53294e-12	0.0110963	0.00617987	0.0726403	0.127359	1	0.0544506	0.0149807	0.000298382	0.00217768	0.0742972
Triglycerides in Large HDL	0	Lipoprotein subclasses	Large HDL (average diameter 12.1 nm)	L-HDL-TG	0.00725182	0.00404463	0.0730127	0.092285	1	-0.00143249	0.00622581	0.818034	0.845189	1	0.0138114	0.0145667	0.343376	0.430405	1
Triglycerides in Very Large HDL	0	Lipoprotein subclasses	Very large HDL (average diameter 14.3 nm)	XL-HDL-TG	0.0167966	0.0041262	4.72485e-05	8.84577e-05	0.0117649	0.000931676	0.00633753	0.883132	0.89755	1	0.0357467	0.014926	0.0168817	0.0375317	1
Triglycerides in Medium HDL	0	Lipoprotein subclasses	Medium HDL (average diameter 10.9 nm)	M-HDL-TG	0.0226148	0.00407691	2.98338e-08	7.8196e-08	7.42862e-06	0.00892417	0.00628309	0.155584	0.225284	1	0.0370773	0.0149682	0.0134785	0.0313658	1
Triglycerides in IDL	0	Lipoprotein subclasses	IDL (average diameter 28.6 nm)	IDL-TG	0.0247584	0.00409231	1.5035e-09	4.51049e-09	3.74371e-07	0.00541518	0.00628795	0.389179	0.44048	1	0.05007	0.0148246	0.000771368	0.0030665	0.192071
Triglycerides in Large LDL	0	Lipoprotein subclasses	Large LDL (average diameter 25.5 nm)	L-LDL-TG	0.0269079	0.00408879	4.92437e-11	1.67968e-10	1.22617e-08	0.0075892	0.00628595	0.227376	0.293351	1	0.0541664	0.014821	0.000276472	0.00217768	0.0688416
Triglycerides in Chylomicrons and Extremely Large VLDL	0	Lipoprotein subclasses	Chylomicrons and extremely large VLDL (particle diameters from 75 nm upwards)	XXL-VLDL-TG	0.0273295	0.00404336	1.47036e-11	5.46447e-11	3.66119e-09	0.0133263	0.00620657	0.0318424	0.0689456	1	0.0490785	0.0150352	0.00115023	0.00409155	0.286408
Triglycerides in Very Small VLDL	0	Lipoprotein subclasses	Very small VLDL (average diameter 31.3 nm)	XS-VLDL-TG	0.0276027	0.0040942	1.65459e-11	6.05873e-11	4.11993e-09	0.00764306	0.00630144	0.225237	0.293093	1	0.0559199	0.0149828	0.000204928	0.00217768	0.0510271
Triglycerides in Medium VLDL	0	Lipoprotein subclasses	Medium VLDL (average diameter 44.5 nm)	M-VLDL-TG	0.0294748	0.004053	3.81296e-13	1.86162e-12	9.49427e-11	0.00667994	0.00625031	0.285251	0.344794	1	0.047994	0.015119	0.00156624	0.00519992	0.389994
Triglycerides in Large VLDL	0	Lipoprotein subclasses	Large VLDL (average diameter 53.6 nm)	L-VLDL-TG	0.0297337	0.00402483	1.62173e-13	8.34013e-13	4.03812e-11	0.00993636	0.00620674	0.109477	0.173629	1	0.0473526	0.0150513	0.00172386	0.00557456	0.429241
Triglycerides in Small VLDL	0	Lipoprotein subclasses	Small VLDL (average diameter 36.8 nm)	S-VLDL-TG	0.0300789	0.00406254	1.43454e-13	7.59999e-13	3.572e-11	0.00863007	0.00626964	0.168748	0.23874	1	0.0520391	0.0150948	0.000599196	0.0027924	0.1492
Triglycerides in Small LDL	0	Lipoprotein subclasses	Small LDL (average diameter 18.7 nm)	S-LDL-TG	0.0301886	0.0040705	1.30646e-13	7.2291e-13	3.25309e-11	0.0110098	0.00626154	0.0787682	0.133424	1	0.0569637	0.015015	0.000161015	0.00217768	0.0400927
Triglycerides in Medium LDL	0	Lipoprotein subclasses	Medium LDL (average diameter 23 nm)	M-LDL-TG	0.0302544	0.00408447	1.4003e-13	7.57988e-13	3.48675e-11	0.010533	0.00628787	0.0939859	0.153964	1	0.0601052	0.0149429	6.38008e-05	0.00152084	0.0158864
Triglycerides in Very Large VLDL	0	Lipoprotein subclasses	Very large VLDL (average diameter 64 nm)	XL-VLDL-TG	0.0308326	0.00401124	1.66214e-14	1.08914e-13	4.13872e-12	0.012944	0.00617721	0.0361928	0.0757312	1	0.0527016	0.0149476	0.000449412	0.00248675	0.111904
Triglycerides in Small HDL	0	Lipoprotein subclasses	Small HDL (average diameter 8.7 nm)	S-HDL-TG	0.0331869	0.00403076	2.06008e-16	2.84977e-15	5.12959e-14	0.0145336	0.00621646	0.0194398	0.0452384	1	0.0580442	0.0149219	0.000109729	0.00217768	0.0273224
Total Cholines	0.0958631	Other	NA	Total Cholines	-0.000373918	0.00380018	0.921621	0.925337	1	-0.0103769	0.00585063	0.0761981	0.130851	1	-0.00273203	0.0137498	0.842558	0.892753	1
Phosphoglycerides	0.0958631	Other	NA	Phosphoglycerides	0.00315021	0.00383284	0.411155	0.455011	1	-0.0064666	0.0058991	0.273056	0.334931	1	0.0027695	0.013874	0.841836	0.892753	1
Sphingomyelins	0.0958631	Other lipids	NA	Sphingomyelins	-0.00215454	0.00380995	0.571745	0.608395	1	-0.0119709	0.00584917	0.0407626	0.0825195	1	-0.00261119	0.0138483	0.850494	0.893557	1
Phosphatidylcholines	0.0958631	Other lipids	NA	Phosphatidylcholines	-0.000674743	0.00380046	0.859086	0.873112	1	-0.0108811	0.00584799	0.0628662	0.11426	1	-0.00218436	0.013814	0.874402	0.904266	1
Triglycerides to Phosphoglycerides ratio	0.0958631	Other lipids	NA	TG/PL	0.0353729	0.00386447	6.66453e-20	2.76578e-18	1.65947e-17	0.0193385	0.00596046	0.00118629	0.00639906	0.295385	0.0622282	0.0145264	2.09047e-05	0.000867546	0.00520528
Phospholipids in HDL	0	Phospholipids	NA	HDL-PL	-0.0138439	0.00365858	0.000155307	0.000272335	0.0386715	-0.00718738	0.00563186	0.201958	0.274758	1	-0.0261501	0.0134012	0.0514109	0.0878368	1
Phospholipids in LDL	0	Phospholipids	NA	LDL-PL	0.00862807	0.00407803	0.0343926	0.0448365	1	-0.0120746	0.00626111	0.0538625	0.100246	1	0.0182521	0.0150783	0.226494	0.301588	1
Phospholipids in VLDL	0	Phospholipids	NA	VLDL-PL	0.0274858	0.00407874	1.6901e-11	6.09906e-11	4.20835e-09	0.00184265	0.00626046	0.768519	0.806967	1	0.0517917	0.0151222	0.000650439	0.0027924	0.161959
Total Phospholipids in Lipoprotein Particles	0	Phospholipids	NA	PL-P	0.00337984	0.0038527	0.380364	0.424712	1	-0.00947049	0.00592803	0.110215	0.173693	1	0.00674194	0.0138871	0.627483	0.703798	1
Cholesterol to Total Lipids in Large HDL percentage	0	Relative lipoprotein lipid concentrations	Large HDL ratios	L-HDL-C(%)	-0.0372994	0.00392526	2.55224e-21	1.58877e-19	6.35507e-19	-0.0298944	0.00607137	8.82461e-07	4.39465e-05	0.000219733	-0.0563467	0.0147166	0.000140146	0.00217768	0.0348963
Cholesterol to Total Lipids in Medium HDL percentage	0	Relative lipoprotein lipid concentrations	Medium HDL ratios	M-HDL-C(%)	-0.0327704	0.00394566	1.13097e-16	1.76008e-15	2.81612e-14	-0.0189654	0.00604591	0.00171967	0.00807921	0.428198	-0.0510497	0.0147675	0.000578981	0.0027924	0.144166
Cholesterol to Total Lipids in Very Small VLDL percentage	0	Relative lipoprotein lipid concentrations	Very Small VLDL ratios	XS-VLDL-C(%)	-0.0271649	0.00391591	4.26516e-12	1.71294e-11	1.06202e-09	-0.0287816	0.00605717	2.0875e-06	6.49734e-05	0.000519787	-0.0580655	0.0144806	6.71855e-05	0.00152084	0.0167292
Cholesterol to Total Lipids in Medium VLDL percentage	0	Relative lipoprotein lipid concentrations	Medium VLDL ratios	M-VLDL-C(%)	-0.0228208	0.00393245	6.71458e-09	1.8577e-08	1.67193e-06	-0.0250275	0.00606044	3.70648e-05	0.000623791	0.00922913	-0.0393672	0.0146165	0.00724108	0.0183983	1
Cholesterol to Total Lipids in Large LDL percentage	0.00737409	Relative lipoprotein lipid concentrations	Large LDL ratios	L-LDL-C(%)	-0.0215527	0.0040926	1.4229e-07	3.5788e-07	3.54301e-05	-0.0224184	0.00627009	0.000353713	0.00327974	0.0880746	-0.0356811	0.0151213	0.0185617	0.0401901	1
Cholesterol to Total Lipids in IDL percentage	0	Relative lipoprotein lipid concentrations	IDL ratios	IDL-C(%)	-0.0207989	0.0040044	2.10085e-07	5.17932e-07	5.23111e-05	-0.0222555	0.0061618	0.0003077	0.00320028	0.0766172	-0.0531496	0.0148417	0.000365483	0.00229048	0.0910053
Cholesterol to Total Lipids in Small HDL percentage	0	Relative lipoprotein lipid concentrations	Small HDL radios	S-HDL-C(%)	-0.0195617	0.00410559	1.92004e-06	4.23088e-06	0.000478089	-0.0154802	0.00630518	0.0141243	0.0374144	1	-0.0279506	0.0152261	0.0668195	0.110186	1
Cholesterol to Total Lipids in Very Large VLDL percentage	1.12086	Relative lipoprotein lipid concentrations	Very Large VLDL radios	XL-VLDL-C(%)	-0.0194903	0.00398707	1.03343e-06	2.45071e-06	0.000257325	-0.0172282	0.00612955	0.00496752	0.016715	1	-0.0342335	0.0151297	0.0239573	0.0488966	1
Cholesterol to Total Lipids in Chylomicrons and Extremely Large VLDL percentage	4.49819	Relative lipoprotein lipid concentrations	Chylomicrons and Extremely Large VLDL radios	XXL-VLDL-C(%)	-0.0163803	0.00410277	6.58755e-05	0.00012241	0.016403	-0.0122487	0.00629826	0.0518713	0.0993536	1	-0.0321829	0.0153561	0.0364566	0.0687704	1
Cholesterol to Total Lipids in Small VLDL percentage	0	Relative lipoprotein lipid concentrations	Small VLDL radios	S-VLDL-C(%)	-0.0144652	0.0040536	0.000360831	0.00059898	0.089847	-0.0204746	0.00625055	0.00106308	0.00601609	0.264708	-0.0191955	0.0151582	0.205804	0.281567	1
Cholesterol to Total Lipids in Medium LDL percentage	0	Relative lipoprotein lipid concentrations	Medium LDL radios	M-LDL-C(%)	-0.00921357	0.0041287	0.0256655	0.0347321	1	-0.0134056	0.00633449	0.0343809	0.0731696	1	-0.0344753	0.0153218	0.0247496	0.0496987	1
Cholesterol to Total Lipids in Large VLDL percentage	0.0294963	Relative lipoprotein lipid concentrations	Large VLDL radios	L-VLDL-C(%)	-0.00896493	0.00408441	0.028194	0.0375417	1	-0.0119852	0.0062967	0.0570571	0.105239	1	-0.0139519	0.0152508	0.360592	0.448937	1
Cholesterol to Total Lipids in Small LDL percentage	0	Relative lipoprotein lipid concentrations	Small LDL radios	S-LDL-C(%)	-0.00532227	0.00411276	0.195668	0.234237	1	-0.0102496	0.00632631	0.105278	0.16804	1	-0.0177926	0.0153701	0.24741	0.325953	1
Cholesterol to Total Lipids in Very Large HDL percentage	0.132734	Relative lipoprotein lipid concentrations	Very Large HDL radios	XL-HDL-C(%)	0.00716078	0.00407601	0.078982	0.0993259	1	0.00454682	0.00630211	0.470658	0.516001	1	0.0135968	0.0149772	0.364274	0.451265	1
Cholesteryl Esters to Total Lipids in Large HDL percentage	0	Relative lipoprotein lipid concentrations	Large HDL ratios	L-HDL-CE(%)	-0.0377396	0.00395146	1.60862e-21	1.33515e-19	4.00546e-19	-0.029597	0.00610517	1.29479e-06	4.60576e-05	0.000322403	-0.0556224	0.0148189	0.000188648	0.00217768	0.0469734
Cholesteryl Esters to Total Lipids in Medium HDL percentage	0	Relative lipoprotein lipid concentrations	Medium HDL ratios	M-HDL-CE(%)	-0.0310306	0.00402645	1.42115e-14	1.01105e-13	3.53867e-12	-0.0165548	0.00618092	0.00742788	0.0222836	1	-0.0490814	0.0150297	0.00114465	0.00409155	0.285017
Cholesteryl Esters to Total Lipids in Very Small VLDL percentage	0	Relative lipoprotein lipid concentrations	Very Small VLDL ratios	XS-S-CE(%)	-0.0281686	0.00388886	4.7169e-13	2.21605e-12	1.17451e-10	-0.0293921	0.00601951	1.08622e-06	4.50783e-05	0.00027047	-0.0604724	0.0143778	2.93255e-05	0.000912755	0.00730204
Cholesteryl Esters to Total Lipids in Medium VLDL percentage	0	Relative lipoprotein lipid concentrations	Medium VLDL ratios	M-VLDL-CE(%)	-0.0241701	0.00392138	7.39827e-10	2.33186e-09	1.84217e-07	-0.025616	0.0060462	2.31865e-05	0.000444111	0.00577344	-0.0420635	0.0146037	0.00409211	0.0113215	1
Cholesteryl Esters to Total Lipids in Very Large VLDL percentage	1.12086	Relative lipoprotein lipid concentrations	Very Large VLDL ratios	XL-L-CE(%)	-0.0193224	0.00400058	1.38744e-06	3.22872e-06	0.000345474	-0.0172141	0.00614099	0.00508465	0.016881	1	-0.0344518	0.0151832	0.0235626	0.0484884	1
Cholesteryl Esters to Total Lipids in Small HDL percentage	0	Relative lipoprotein lipid concentrations	Small HDL ratios	S-HDL-CE(%)	-0.0172049	0.00412213	3.02263e-05	5.83715e-05	0.00752634	-0.0111894	0.00633089	0.0772306	0.131715	1	-0.0274953	0.0151241	0.0694891	0.113834	1
Cholesteryl Esters to Total Lipids in IDL percentage	0	Relative lipoprotein lipid concentrations	IDL ratios	IDL-CE(%)	-0.0166774	0.00401383	3.28159e-05	6.28551e-05	0.00817116	-0.0214716	0.00616415	0.000500521	0.00377666	0.12463	-0.0510861	0.0148601	0.000620673	0.0027924	0.154547
Cholesteryl Esters to Total Lipids in Large VLDL percentage	0.0294963	Relative lipoprotein lipid concentrations	Large VLDL ratios	L-VLDL-CE(%)	-0.0159598	0.00400625	6.83508e-05	0.000126069	0.0170194	-0.0173594	0.00616185	0.00486727	0.0166021	1	-0.0283869	0.0149144	0.0574031	0.0959286	1
Cholesteryl Esters to Total Lipids in Very Large HDL percentage	0.132734	Relative lipoprotein lipid concentrations	Very Large HDL radios	XL-HDL-CE(%)	-0.0158105	0.00412113	0.000125635	0.00022345	0.031283	-0.0153524	0.00634436	0.0155706	0.0383869	1	-0.0304779	0.0153106	0.0469035	0.0822463	1
Cholesteryl Esters to Total Lipids in Chylomicrons and Extremely Large VLDL percentage	4.49819	Relative lipoprotein lipid concentrations	Chylomicrons and Extremely Large VLDL radios	XXL-VLDL-CE(%)	-0.0123359	0.00413145	0.00283506	0.00427836	0.70593	-0.0109882	0.00634846	0.0835544	0.139631	1	-0.0219256	0.0154839	0.157206	0.224967	1
Cholesteryl Esters to Total Lipids in Small VLDL percentage	0	Relative lipoprotein lipid concentrations	Small VLDL radios	S-VLDL-CE(%)	-0.00982801	0.00410757	0.0167461	0.0231654	1	-0.016009	0.0063379	0.0115773	0.0316811	1	-0.00723283	0.0153746	0.638185	0.712592	1
Cholesteryl Esters to Total Lipids in Large LDL percentage	0.00737409	Relative lipoprotein lipid concentrations	Large LDL ratios	L-LDL-CE(%)	-0.00778107	0.00416552	0.0617966	0.0793163	1	-0.013507	0.00640419	0.034999	0.0738539	1	0.00250223	0.0155079	0.871862	0.904266	1
Cholesteryl Esters to Total Lipids in Small LDL percentage	0	Relative lipoprotein lipid concentrations	Small LDL ratios	S-LDL-CE(%)	0.0197001	0.00410609	1.62895e-06	3.72117e-06	0.000405607	0.00791915	0.00631734	0.210075	0.279726	1	0.0317648	0.0153204	0.0384977	0.0720746	1
Cholesteryl Esters to Total Lipids in Medium LDL percentage	0	Relative lipoprotein lipid concentrations	Medium LDL radios	M-LDL-CE(%)	0.0230115	0.00409283	1.9367e-08	5.18535e-08	4.82238e-06	0.0105347	0.00630496	0.094827	0.154326	1	0.0214183	0.0154741	0.166753	0.235917	1
Free Cholesterol to Total Lipids in Medium LDL percentage	0	Relative lipoprotein lipid concentrations	Medium lDL ratios	M-LDL-FC(%)	-0.0309586	0.004007	1.22139e-14	8.94489e-14	3.04126e-12	-0.0218348	0.00615745	0.000395432	0.00327974	0.0984625	-0.0543061	0.0149877	0.000311519	0.00217768	0.0775682
Free Cholesterol to Total Lipids in Large LDL percentage	0	Relative lipoprotein lipid concentrations	Large LDL ratios	XL-LDL-FC(%)	-0.0287897	0.00398539	5.44503e-13	2.51077e-12	1.35581e-10	-0.0217353	0.00614376	0.000408031	0.00327974	0.1016	-0.055953	0.0147695	0.00016446	0.00217768	0.0409506
Free Cholesterol to Total Lipids in Small LDL percentage	0	Relative lipoprotein lipid concentrations	Small LDL ratios	S-LDL-FC(%)	-0.0245575	0.00408273	1.86585e-09	5.5309e-09	4.64596e-07	-0.01813	0.00626376	0.0038189	0.0139839	0.950905	-0.0512756	0.0151194	0.000733953	0.00299597	0.182754
Free Cholesterol to Total Lipids in Large HDL percentage	0	Relative lipoprotein lipid concentrations	Large HDL ratios	L-HDL-FC(%)	-0.024319	0.00394967	7.70388e-10	2.39783e-09	1.91827e-07	-0.0216444	0.00611446	0.000404818	0.00327974	0.1008	-0.0435324	0.0145452	0.00285923	0.00827846	0.711948
Free Cholesterol to Total Lipids in Medium HDL percentage	0	Relative lipoprotein lipid concentrations	Medium HDL ratios	M-HDL-FC(%)	-0.0224243	0.00367606	1.10162e-09	3.34516e-09	2.74303e-07	-0.0180157	0.00560025	0.00130583	0.00663575	0.325152	-0.0305307	0.0132878	0.0218715	0.0461526	1
Free Cholesterol to Total Lipids in Chylomicrons and Extremely Large VLDL percentage	4.49819	Relative lipoprotein lipid concentrations	Chylomicrons and Extremely Large VLDL radios	XXL-VLDL-FC(%)	-0.0195159	0.00407164	1.66692e-06	3.74333e-06	0.000415063	-0.0126395	0.00623255	0.0426271	0.085598	1	-0.0387576	0.0152193	0.0110875	0.0270665	1
Free Cholesterol to Total Lipids in IDL percentage	0	Relative lipoprotein lipid concentrations	IDL ratios	IDL-FC(%)	-0.0194373	0.00409426	2.09028e-06	4.5656e-06	0.000520479	-0.013138	0.00632674	0.0379037	0.0773607	1	-0.0307732	0.015215	0.0434927	0.0784759	1
Free Cholesterol to Total Lipids in Small VLDL percentage	0	Relative lipoprotein lipid concentrations	Small VLDL ratios	S-VLDL-FC(%)	-0.0190872	0.00398237	1.66871e-06	3.74333e-06	0.000415509	-0.0242975	0.00612629	7.43175e-05	0.00108853	0.018505	-0.0339616	0.0148055	0.0220899	0.0462217	1
Free Cholesterol to Total Lipids in Medium VLDL percentage	0	Relative lipoprotein lipid concentrations	Medium VLDL ratios	M-VLDL-FC(%)	-0.018099	0.00397712	5.41119e-06	1.12282e-05	0.00134739	-0.0224269	0.00612024	0.000251115	0.00284217	0.0625277	-0.0303522	0.0147195	0.0395667	0.0729787	1
Free Cholesterol to Total Lipids in Very Small VLDL percentage	0	Relative lipoprotein lipid concentrations	Very Small VLDL ratios	XS-VLDL-FC(%)	-0.0140059	0.00411516	0.000668041	0.0010528	0.166342	-0.0176065	0.00633833	0.00549841	0.0177481	1	-0.0280512	0.0152273	0.0658676	0.10934	1
Free Cholesterol to Total Lipids in Very Large VLDL percentage	1.12086	Relative lipoprotein lipid concentrations	Very Large VLDL ratios	XL-VLDL-FC(%)	-0.0122049	0.00405848	0.00264304	0.00401291	0.658117	-0.0114255	0.00625408	0.0677905	0.119715	1	-0.0254655	0.0151495	0.0932136	0.145064	1
Free Cholesterol to Total Lipids in Small HDL percentage	0	Relative lipoprotein lipid concentrations	Small HDL ratios	S-HDL-FC(%)	-0.00943896	0.00402878	0.019156	0.0263527	1	-0.0168703	0.00615419	0.00614716	0.0189652	1	-0.00113714	0.0146044	0.937959	0.953273	1
Free Cholesterol to Total Lipids in Large VLDL percentage	0.0294963	Relative lipoprotein lipid concentrations	Large VLDL ratios	L-VLDL-FC(%)	0.0101948	0.00415376	0.0141319	0.0199935	1	0.00445337	0.00640947	0.487214	0.529765	1	0.022515	0.0154812	0.146294	0.210561	1
Free Cholesterol to Total Lipids in Very Large HDL percentage	0.132734	Relative lipoprotein lipid concentrations	Very Large HDL ratios	XL-HDL-FC(%)	0.0239367	0.0039072	9.35283e-10	2.87513e-09	2.32886e-07	0.0198615	0.00600488	0.000949323	0.00549724	0.236381	0.0455971	0.0143904	0.00159754	0.00523406	0.397788
Phospholipids to Total Lipids in Very Large HDL percentage	0.132734	Relative lipoprotein lipid concentrations	Very Large HDL ratios	XL-HDL-PL(%)	-0.022879	0.00401232	1.2182e-08	3.33332e-08	3.03332e-06	-0.0140645	0.00621835	0.0237638	0.0547888	1	-0.0463759	0.0148958	0.00192409	0.0061423	0.479099
Phospholipids to Total Lipids in Small LDL percentage	0	Relative lipoprotein lipid concentrations	Small LDL ratios	S-LDL-PL(%)	-0.0192197	0.00411268	3.00523e-06	6.45088e-06	0.000748303	-0.00715983	0.00633823	0.258701	0.323701	1	-0.0335771	0.0154087	0.0296521	0.0573338	1
Phospholipids to Total Lipids in Small VLDL percentage	0	Relative lipoprotein lipid concentrations	Small VLDL radios	S-VLDL-PL(%)	-0.0176556	0.00399204	9.8565e-06	1.99534e-05	0.00245427	-0.0230936	0.00614244	0.000172531	0.00238668	0.0429602	-0.0329184	0.0148205	0.0266561	0.0526775	1
Phospholipids to Total Lipids in Medium LDL percentage	0	Relative lipoprotein lipid concentrations	Medium LDL radios	M-LDL-PL(%)	-0.012488	0.00412885	0.00249649	0.00381366	0.621626	-0.00684383	0.00637403	0.283019	0.343764	1	-0.00375904	0.0154002	0.807231	0.866382	1
Phospholipids to Total Lipids in Medium VLDL percentage	0	Relative lipoprotein lipid concentrations	Medium VLDL ratios	M-VLDL-PL(%)	-0.010588	0.00401883	0.00843747	0.0120743	1	-0.0207764	0.00617654	0.000776006	0.00483064	0.193225	-0.0182623	0.0147647	0.216539	0.293034	1
Phospholipids to Total Lipids in IDL percentage	0	Relative lipoprotein lipid concentrations	IDL ratios	IDL-PL(%)	-0.00622999	0.00410316	0.128962	0.158968	1	0.00182762	0.00628759	0.771318	0.806967	1	0.0153646	0.0152665	0.314552	0.401658	1
Phospholipids to Total Lipids in Small HDL percentage	0	Relative lipoprotein lipid concentrations	Small HDL ratios	S-HDL-PL(%)	-0.00431916	0.00404784	0.285985	0.334321	1	0.00654129	0.00625563	0.295779	0.354081	1	-0.0181305	0.0148579	0.222773	0.29984	1
Phospholipids to Total Lipids in Large LDL percentage	0	Relative lipoprotein lipid concentrations	Large LDL ratios	L-LDL-PL(%)	0.000763158	0.00415949	0.85443	0.871939	1	0.00510688	0.00638333	0.423738	0.475274	1	-0.0228911	0.0152544	0.133896	0.193838	1
Phospholipids to Total Lipids in Chylomicrons and Extremely Large VLDL percentage	4.49819	Relative lipoprotein lipid concentrations		XXL-VLDL-PL(%)	0.00322747	0.00416323	0.438221	0.482819	1	0.00552884	0.00641214	0.388603	0.44048	1	-0.0127681	0.0154398	0.408539	0.493817	1
Phospholipids to Total Lipids in Very Large VLDL percentage	1.12086	Relative lipoprotein lipid concentrations	Very Large VLDL ratios	XL-VLDL-PL(%)	0.0170121	0.00410705	3.47045e-05	6.5965e-05	0.00864142	0.00476967	0.00633156	0.451303	0.503922	1	0.0255786	0.0154112	0.0974078	0.149719	1
Phospholipids to Total Lipids in Very Small VLDL percentage	0	Relative lipoprotein lipid concentrations	Very Small VLDL ratios	VS-VLDL-PL(%)	0.0177336	0.00399135	8.97135e-06	1.83792e-05	0.00223387	0.0208149	0.00613149	0.000693506	0.00475999	0.172683	0.0450635	0.0148532	0.00250196	0.00759742	0.622989
Phospholipids to Total Lipids in Large VLDL percentage	0.0294963	Relative lipoprotein lipid concentrations	Large VLDL ratios	L-VLDL-PL(%)	0.0255265	0.00403404	2.59969e-10	8.40681e-10	6.47324e-08	0.00956877	0.00620606	0.12319	0.190587	1	0.0448389	0.0152116	0.00330661	0.00935619	0.823345
Phospholipids to Total Lipids in Medium HDL percentage	0	Relative lipoprotein lipid concentrations	Medium HDL ratios	M-HDL-PL(%)	0.030393	0.00390402	7.69817e-15	6.38948e-14	1.91684e-12	0.0213052	0.00597855	0.000370003	0.00327974	0.0921307	0.0399454	0.0146699	0.00662896	0.0170166	1
Phospholipids to Total Lipids in Large HDL percentage	0	Relative lipoprotein lipid concentrations	Large HDL ratios	L-HDL-PL(%)	0.0332587	0.00394201	3.73283e-17	7.27851e-16	9.29475e-15	0.0337876	0.0061104	3.41359e-08	4.24992e-06	8.49985e-06	0.044264	0.014734	0.00275647	0.00807484	0.686361
Triglycerides to Total Lipids in Large VLDL percentage	0.0294963	Relative lipoprotein lipid concentrations	Large VLDL ratios	L-VLDL-TG(%)	-0.00713855	0.00415877	0.0861027	0.107737	1	0.00400602	0.00641293	0.532218	0.574508	1	-0.0136422	0.015452	0.377601	0.460896	1
Triglycerides to Total Lipids in Very Large VLDL percentage	1.12086	Relative lipoprotein lipid concentrations	Very Large VLDL ratios	XL-VLDL-TG(%)	0.0115708	0.00405856	0.00436815	0.00639805	1	0.0146892	0.00624147	0.0186459	0.0441553	1	0.0205523	0.0152464	0.178084	0.249118	1
Triglycerides to Total Lipids in Chylomicrons and Extremely Large VLDL percentage	4.49819	Relative lipoprotein lipid concentrations	Chylomicrons and Extremely Large VLDL radios	XXL-VLDL-TG(%)	0.0140825	0.00412604	0.000645037	0.00102302	0.160614	0.00961755	0.00632913	0.128697	0.196599	1	0.0304205	0.0153771	0.0482813	0.0839337	1
Triglycerides to Total Lipids in Medium LDL percentage	0	Relative lipoprotein lipid concentrations	Medium LDL ratios	M-LDL-TG(%)	0.0151754	0.00411849	0.000230236	0.000392663	0.0573288	0.0175121	0.00631255	0.00555965	0.0177481	1	0.0407299	0.015289	0.00789717	0.0198626	1
Triglycerides to Total Lipids in Small VLDL percentage	0	Relative lipoprotein lipid concentrations	Small VLDL ratios	S-VLDL-TG(%)	0.0156396	0.00403295	0.000106053	0.00018998	0.0264072	0.0215603	0.00621564	0.000528409	0.00386982	0.131574	0.0235527	0.0150541	0.118135	0.176142	1
Triglycerides to Total Lipids in Medium VLDL percentage	0	Relative lipoprotein lipid concentrations	Medium VLDL ratios	M-VLDL-TG(%)	0.020504	0.00394688	2.0898e-07	5.17932e-07	5.20361e-05	0.0245115	0.00607976	5.64051e-05	0.000877805	0.0140449	0.035347	0.014627	0.0159192	0.0360353	1
Triglycerides to Total Lipids in Small LDL percentage	0	Relative lipoprotein lipid concentrations	Small LDL ratios	S-LDL-TG(%)	0.0228453	0.00407591	2.14148e-08	5.67264e-08	5.33228e-06	0.0180677	0.0062578	0.00390702	0.0140992	0.972847	0.0529607	0.0150998	0.000481059	0.00249934	0.119784
Triglycerides to Total Lipids in Large LDL percentage	0	Relative lipoprotein lipid concentrations	Large LDL ratios	L-LDL-TG(%)	0.0237487	0.00408961	6.5619e-09	1.85672e-08	1.63391e-06	0.0224154	0.00627752	0.000360104	0.00327974	0.0896658	0.0458444	0.0151071	0.00249628	0.00759742	0.621573
Triglycerides to Total Lipids in IDL percentage	0	Relative lipoprotein lipid concentrations	IDL ratios	IDL-TG(%)	0.0261433	0.00400029	6.67299e-11	2.24537e-10	1.66158e-08	0.025438	0.00616459	3.75777e-05	0.000623791	0.00935686	0.0562271	0.0148032	0.000158167	0.00217768	0.0393836
Triglycerides to Total Lipids in Very Small VLDL percentage	0	Relative lipoprotein lipid concentrations	Very Small VLDL ratios	XS-VLDL-TG(%)	0.0261575	0.00394428	3.49815e-11	1.20978e-10	8.71039e-09	0.0272868	0.00609966	7.90628e-06	0.000178969	0.00196866	0.053766	0.0145866	0.000245188	0.00217768	0.0610518
Triglycerides to Total Lipids in Very Large HDL percentage	0.132734	Relative lipoprotein lipid concentrations	Very Large HDL ratios	XL-HDL-TG(%)	0.02785	0.00406538	7.81673e-12	2.99441e-11	1.94637e-09	0.0165532	0.00630399	0.00867634	0.0254166	1	0.0564435	0.0150318	0.000187589	0.00217768	0.0467097
Triglycerides to Total Lipids in Medium HDL percentage	0	Relative lipoprotein lipid concentrations	Medium HDL ratios	M-HDL-TG(%)	0.0322517	0.00399998	8.34904e-16	9.03874e-15	2.07891e-13	0.015866	0.00613874	0.00978453	0.028004	1	0.0557936	0.0149124	0.000197759	0.00217768	0.0492419
Triglycerides to Total Lipids in Small HDL percentage	0	Relative lipoprotein lipid concentrations	Small HDL ratios	S-HDL-TG(%)	0.033297	0.00394753	3.80003e-17	7.27851e-16	9.46206e-15	0.0166368	0.00607165	0.00616939	0.0189652	1	0.0599259	0.0147346	5.29513e-05	0.00146499	0.0131849
Triglycerides to Total Lipids in Large HDL percentage	0	Relative lipoprotein lipid concentrations	Large HDL ratios	L-HDL-TG(%)	0.0344312	0.003985	6.5219e-18	1.47632e-16	1.62395e-15	0.0189026	0.00619413	0.00229028	0.00983239	0.570279	0.0624692	0.0148421	2.8953e-05	0.000912755	0.00720929
Total Lipids in HDL	0	Total lipids	NA	HDL-L	-0.0168643	0.0036299	3.43091e-06	7.30167e-06	0.000854296	-0.00990671	0.00558266	0.0760474	0.130851	1	-0.0293459	0.0133464	0.0282145	0.0553182	1
Total Lipids in LDL	0	Total lipids	NA	LDL-L	0.00890314	0.0040737	0.0288752	0.0382443	1	-0.0120544	0.00625285	0.0539478	0.100246	1	0.0201555	0.0150209	0.180079	0.250502	1
Total Lipids in Lipoprotein Particles	0	Total lipids	NA	L-P	0.0118379	0.00400212	0.00310506	0.00465759	0.77316	-0.00772652	0.00614776	0.208898	0.279654	1	0.0222364	0.0145244	0.126222	0.183797	1
Total Lipids in VLDL	0	Total lipids	NA	VLDL-L	0.0290616	0.00406375	9.22299e-13	4.10094e-12	2.29653e-10	0.00509428	0.00624474	0.414679	0.467218	1	0.0521969	0.0151042	0.000581326	0.0027924	0.14475
Total Triglycerides	0	Triglycerides	NA	Total TG	0.0305262	0.00404733	5.04216e-14	2.91976e-13	1.2555e-11	0.0106603	0.00623097	0.0871844	0.144726	1	0.0527987	0.0150207	0.000467572	0.00249934	0.116425
Triglycerides in HDL	0	Triglycerides	NA	HDL-TG	0.0237462	0.00409089	6.65725e-09	1.8577e-08	1.65765e-06	0.00853712	0.00630214	0.175608	0.245654	1	0.0416997	0.0149895	0.00554726	0.0146943	1
Triglycerides in LDL	0	Triglycerides	NA	LDL-TG	0.0286052	0.00408874	2.81053e-12	1.18614e-11	6.99821e-10	0.00893094	0.00628838	0.155618	0.225284	1	0.0568694	0.0148897	0.000145487	0.00217768	0.0362262
Triglycerides in VLDL	0	Triglycerides	NA	VLDL-TG	0.0304463	0.00403247	4.74491e-14	2.81306e-13	1.18148e-11	0.0108519	0.00620921	0.080589	0.135585	1	0.0515546	0.0150222	0.000634126	0.0027924	0.157897

## Sheet: Sheet5
Table S5: Weights of metabolites for the sedentary time metabolomic signature score.
Metabolite	Group	Subgroup	Abbreviation	Weight (for standardized variables)
(Intercept)	NA	NA	NA	4.6892e-16
Glycine	Amino acids	NA	Glycine	-0.0279449
Glutamine	Amino acids	NA	Glutamine	-0.00219811
Phenylalanine	Amino acids	Aromatic amino acids	Phenylalanine	-0.000625774
Valine	Amino acids	Branched-chain amino acids	Valine	0.00921463
Alanine	Amino acids	NA	Alanine	0.0143239
Isoleucine	Amino acids	Branched-chain amino acids	Isoleucine	0.0158142
Apolipoprotein B to Apolipoprotein A1 ratio	Apolipoproteins	Apolipoproteins	ApoB/ApoA1	0.0232825
Cholesterol to Total Lipids in Chylomicrons and Extremely Large VLDL percentage	Relative lipoprotein lipid concentrations	Chylomicrons and Extremely Large VLDL radios	XXL-VLDL-C(%)	-0.00795164
Cholesterol to Total Lipids in Large HDL percentage	Relative lipoprotein lipid concentrations	Large HDL ratios	L-HDL-C(%)	-0.00511666
Cholesterol to Total Lipids in Medium LDL percentage	Relative lipoprotein lipid concentrations	Medium LDL radios	M-LDL-C(%)	0.00197794
Cholesterol to Total Lipids in Very Large HDL percentage	Relative lipoprotein lipid concentrations	Very Large HDL radios	XL-HDL-C(%)	0.01089
Cholesteryl Esters to Total Lipids in Large LDL percentage	Relative lipoprotein lipid concentrations	Large LDL ratios	L-LDL-CE(%)	-0.0217695
Linoleic Acid	Fatty acids	NA	LA	-0.0532279
Linoleic Acid to Total Fatty Acids percentage	Fatty acids	Fatty acid ratios	LA(%)	-0.0231823
Omega 3 Fatty Acids to Total Fatty Acids percentage	Fatty acids	Fatty acid ratios	Omega 3(%)	-0.0171906
Docosahexaenoic Acid to Total Fatty Acids percentage	Fatty acids	Fatty acid ratios	DHA(%)	-0.0139792
Omega 6 Fatty Acids to Omega 3 Fatty Acids ratio	Fatty acids	Fatty acid ratios	Omega 6/Omega 3	0.00477062
Monounsaturated Fatty Acids to Total Fatty Acids percentage	Fatty acids	Fatty acid ratios	MUFA(%)	0.059791
Creatinine	Fluid balance	NA	Creatinine	0.0289331
Free Cholesterol to Total Lipids in Large HDL percentage	Relative lipoprotein lipid concentrations	Large HDL ratios	L-HDL-FC(%)	-0.0074218
Free Cholesterol to Total Lipids in Chylomicrons and Extremely Large VLDL percentage	Relative lipoprotein lipid concentrations	Chylomicrons and Extremely Large VLDL radios	XXL-VLDL-FC(%)	-0.00222327
Free Cholesterol to Total Lipids in IDL percentage	Relative lipoprotein lipid concentrations	IDL ratios	IDL-FC(%)	0.00184417
Citrate	Glycolysis-related metabolites	NA	Citrate	-0.0107698
Glucose	Glycolysis-related metabolites	NA	Glucose	0.0131129
Lactate	Glycolysis-related metabolites	NA	Lactate	0.0411632
Glycoprotein Acetyls	Inflammation	NA	Glycoprotein Acetyls	0.0356105
Pyruvate	Ketone bodies	NA	Pyruvate	-0.011651
Average Diameter for HDL Particles	Lipoprotein particle sizes	NA	Average Diameter for HDL Particles	-0.073665
Phosphatidylcholines	Other lipids	NA	Phosphatidylcholines	-0.0161254
Sphingomyelins	Other lipids	NA	Sphingomyelins	0.00488488
Phospholipids in Small LDL	Lipoprotein subclasses	Small LDL (average diameter 18.7 nm)	S-LDL-PL	0.0208712
Phospholipids to Total Lipids in IDL percentage	Relative lipoprotein lipid concentrations	IDL ratios	IDL-PL(%)	-0.0139598
Phospholipids to Total Lipids in Very Small VLDL percentage	Relative lipoprotein lipid concentrations	Very Small VLDL ratios	VS-VLDL-PL(%)	0.00718233
Triglycerides in Medium HDL	Lipoprotein subclasses	Medium HDL (average diameter 10.9 nm)	M-HDL-TG	-0.00215348
Triglycerides to Total Lipids in Large HDL percentage	Relative lipoprotein lipid concentrations	Large HDL ratios	L-HDL-TG(%)	0.000412262

## Sheet: Sheet6
Table S6:Associations of metabolites with all-cause mortality from CVD.
Metabolite	Group	Subgroup	Abbreviation	HR	CI_lower	CI_upper	P	P (FDR corrected)	P (Bonferroni-corrected)
Alanine	Amino acids	NA	Alanine	1.06359	1.02013	1.1089	<0.001	0.0057426	0.13208
Phenylalanine	Amino acids	Aromatic amino acids	Phenylalanine	1.09391	1.05903	1.12994	<0.001	<0.001	<0.001
Glutamine	Amino acids	NA	Glutamine	0.932775	0.893725	0.973531	<0.001	<0.001	0.0498976
Cholesterol to Total Lipids in Medium LDL percentage	Relative lipoprotein lipid concentrations	Medium LDL radios	M-LDL-C(%)	0.913863	0.89105	0.937261	<0.001	<0.001	<0.001
Cholesterol to Total Lipids in Very Large HDL percentage	Relative lipoprotein lipid concentrations	Very Large HDL radios	XL-HDL-C(%)	0.898588	0.859191	0.939792	<0.001	<0.001	<0.001
Cholesteryl Esters to Total Lipids in Large LDL percentage	Relative lipoprotein lipid concentrations	Large LDL ratios	L-LDL-CE(%)	0.91768	0.89641	0.939454	<0.001	<0.001	<0.001
Monounsaturated Fatty Acids to Total Fatty Acids percentage	Fatty acids	Fatty acid ratios	MUFA(%)	1.1014	1.0541	1.15082	<0.001	<0.001	<0.001
Omega 6 Fatty Acids to Omega 3 Fatty Acids ratio	Fatty acids	Fatty acid ratios	Omega 6/Omega 3	1.13598	1.09875	1.17446	<0.001	<0.001	<0.001
Docosahexaenoic Acid to Total Fatty Acids percentage	Fatty acids	Fatty acid ratios	DHA(%)	0.877261	0.836543	0.91996	<0.001	<0.001	<0.001
Linoleic Acid	Fatty acids	NA	LA	0.909403	0.868328	0.952421	<0.001	<0.001	<0.001
Linoleic Acid to Total Fatty Acids percentage	Fatty acids	Fatty acid ratios	LA(%)	0.923254	0.883762	0.96451	<0.001	<0.001	0.0120231
Omega 3 Fatty Acids to Total Fatty Acids percentage	Fatty acids	Fatty acid ratios	Omega 3(%)	0.836866	0.797093	0.878623	<0.001	<0.001	<0.001
Creatinine	Fluid balance	NA	Creatinine	1.12921	1.10624	1.15265	<0.001	<0.001	<0.001
Free Cholesterol to Total Lipids in Large HDL percentage	Relative lipoprotein lipid concentrations	Large HDL ratios	L-HDL-FC(%)	1.08663	1.0375	1.1381	<0.001	<0.001	0.015158
Citrate	Glycolysis-related metabolites	NA	Citrate	1.08707	1.06407	1.11057	<0.001	<0.001	<0.001
Glucose	Glycolysis-related metabolites	NA	Glucose	1.19952	1.1616	1.23868	<0.001	<0.001	<0.001
Lactate	Glycolysis-related metabolites	NA	Lactate	1.06163	1.01775	1.10741	0.00549234	0.00800967	0.192232
Glycoprotein Acetyls	Inflammation	NA	Glycoprotein Acetyls	1.20245	1.15222	1.25488	<0.001	<0.001	<0.001
Pyruvate	Ketone bodies	NA	Pyruvate	1.11054	1.06573	1.15723	<0.001	<0.001	<0.001
Average Diameter for HDL Particles	Lipoprotein particle sizes	NA	Average Diameter for HDL Particles	1.16436	1.11096	1.22032	<0.001	<0.001	<0.001
Phosphatidylcholines	Other lipids	NA	Phosphatidylcholines	0.925952	0.882147	0.971933	<0.001	<0.001	0.0651984
Phospholipids in Small LDL	Lipoprotein subclasses	Small LDL (average diameter 18.7 nm)	S-LDL-PL	0.913244	0.873193	0.955132	<0.001	<0.001	<0.001
Phospholipids to Total Lipids in IDL percentage	Relative lipoprotein lipid concentrations	IDL ratios	IDL-PL(%)	1.15037	1.09916	1.20396	<0.001	<0.001	<0.001
Phospholipids to Total Lipids in Very Small VLDL percentage	Relative lipoprotein lipid concentrations	Very Small VLDL ratios	VS-VLDL-PL(%)	1.21647	1.16242	1.27304	<0.001	<0.001	<0.001

## Sheet: Sheet7
Table S7:Mediation analysis of metabolites linking sedentary time to all-cause mortality in CVD patients.
Metabolite	Group	Subgroup	Abbreviation	Average Causal Mediation Effect(ACME)	ACME_p	ACME_CI_Low	ACME_CI_High	Average Direct Effect(ADE)	ADE_p	ADE_CI_Low	ADE_CI_High	Total Effect(TE)	TE_p	TE_CI_Low	TE_CI_High	Proportion Mediated	Prop_p
Alanine	Amino acids	NA	Alanine	-0.0332222	0.008	-0.0643495	-0.0103486	-0.611757	0.004	-1.00901	-0.250541	-0.644462	<0.001	-1.04085	-0.279756	0.050951	0.008
Phenylalanine	Amino acids	Aromatic amino acids	Phenylalanine	-0.0236428	<0.001	-0.0435909	-0.00661945	-0.660017	<0.001	-1.06626	-0.259855	-0.683255	<0.001	-1.08931	-0.280823	0.0341599	<0.001
Glutamine	Amino acids	NA	Glutamine	-0.0199851	0.004	-0.0416055	-0.00608963	-0.621954	<0.001	-1.07325	-0.256634	-0.64162	<0.001	-1.10104	-0.273997	0.0311915	0.004
Cholesterol to Total Lipids in Medium LDL percentage	Relative lipoprotein lipid concentrations	Medium LDL radios	M-LDL-C(%)	-0.0404628	<0.001	-0.0591151	-0.0201222	-0.617223	<0.001	-1.00304	-0.240509	-0.65704	<0.001	-1.04699	-0.28431	0.0601815	<0.001
Cholesterol to Total Lipids in Very Large HDL percentage	Relative lipoprotein lipid concentrations	Very Large HDL radios	XL-HDL-C(%)	0.054016	<0.001	0.027894	0.0804053	-0.654453	<0.001	-1.05102	-0.259095	-0.601356	0.004	-1.00603	-0.203657	-0.0886658	0.004
Cholesteryl Esters to Total Lipids in Large LDL percentage	Relative lipoprotein lipid concentrations	Large LDL ratios	L-LDL-CE(%)	-0.0199057	0.004	-0.0394976	-0.00500139	-0.591648	<0.001	-0.952582	-0.184194	-0.611247	<0.001	-0.976201	-0.196239	0.0327322	0.004
Monounsaturated Fatty Acids to Total Fatty Acids percentage	Fatty acids	Fatty acid ratios	MUFA(%)	-0.139371	<0.001	-0.212363	-0.0695341	-0.572803	0.004	-1.01301	-0.186114	-0.710142	<0.001	-1.15486	-0.317509	0.200598	<0.001
Docosahexaenoic Acid to Total Fatty Acids percentage	Fatty acids	Fatty acid ratios	DHA(%)	-0.121298	<0.001	-0.175647	-0.0727353	-0.588296	<0.001	-1.00977	-0.173271	-0.707767	<0.001	-1.14149	-0.294569	0.173185	<0.001
Omega 3 Fatty Acids to Total Fatty Acids percentage	Fatty acids	Fatty acid ratios	Omega 3(%)	-0.101101	<0.001	-0.153628	-0.061097	-0.613467	<0.001	-1.04527	-0.221885	-0.712985	<0.001	-1.13549	-0.31813	0.142392	<0.001
Linoleic Acid to Total Fatty Acids percentage	Fatty acids	Fatty acid ratios	LA(%)	-0.0809328	<0.001	-0.131103	-0.0332885	-0.594209	0.016	-0.966446	-0.199347	-0.673919	<0.001	-1.05158	-0.286999	0.11824	<0.001
Linoleic Acid	Fatty acids	NA	LA	-0.0292917	<0.001	-0.0554655	-0.00973913	-0.641968	0.004	-1.08638	-0.284653	-0.670777	0.004	-1.10795	-0.315306	0.0429111	0.004
Creatinine	Fluid balance	NA	Creatinine	-0.0861076	<0.001	-0.115039	-0.0594185	-0.564979	0.012	-1.02893	-0.213839	-0.649832	<0.001	-1.11013	-0.300101	0.133195	<0.001
Free Cholesterol to Total Lipids in Large HDL percentage	Relative lipoprotein lipid concentrations	Large HDL ratios	L-HDL-FC(%)	0.0994257	<0.001	0.0490196	0.150423	-0.691591	<0.001	-1.12619	-0.318616	-0.59396	<0.001	-1.02295	-0.218268	-0.164763	<0.001
Glucose	Glycolysis-related metabolites	NA	Glucose	-0.102016	<0.001	-0.145213	-0.0662252	-0.557493	<0.001	-0.911486	-0.151721	-0.658061	<0.001	-1.03612	-0.242467	0.155635	<0.001
Lactate	Glycolysis-related metabolites	NA	Lactate	-0.0331507	0.008	-0.0593726	-0.0063432	-0.608688	0.004	-1.0028	-0.226304	-0.641319	0.004	-1.05066	-0.260399	0.0516416	0.012
Glycoprotein Acetyls	Inflammation	NA	Glycoprotein Acetyls	-0.167354	<0.001	-0.22682	-0.118998	-0.527647	0.004	-0.954195	-0.097254	-0.692751	<0.001	-1.1351	-0.243244	0.245856	<0.001
Pyruvate	Ketone bodies	NA	Pyruvate	-0.0210932	0.02	-0.0418646	-0.00302793	-0.630841	<0.001	-1.02612	-0.177184	-0.651587	<0.001	-1.04671	-0.192019	0.031073	0.02
Average Diameter for HDL Particles	Lipoprotein particle sizes	NA	Average Diameter for HDL Particles	0.255625	<0.001	0.173307	0.336982	-0.753193	<0.001	-1.21445	-0.320039	-0.502625	0.008	-0.946403	-0.0973689	-0.512353	0.008
Phosphatidylcholines	Other lipids	NA	Phosphatidylcholines	-0.0525039	<0.001	-0.0978345	-0.0186754	-0.655916	<0.001	-1.03206	-0.253998	-0.707532	<0.001	-1.08379	-0.30445	0.0736975	<0.001
Phospholipids in Small LDL	Lipoprotein subclasses	Small LDL (average diameter 18.7 nm)	S-LDL-PL	0.0178623	0.02	0.00260715	0.0395787	-0.675033	<0.001	-1.07013	-0.243532	-0.657486	<0.001	-1.05313	-0.228413	-0.0262587	0.02
Phospholipids to Total Lipids in Very Small VLDL percentage	Relative lipoprotein lipid concentrations	Very Small VLDL ratios	VS-VLDL-PL(%)	-0.169192	<0.001	-0.225713	-0.118141	-0.597227	<0.001	-0.996547	-0.202513	-0.763852	<0.001	-1.17195	-0.35846	0.2238	<0.001

## Sheet: Sheet8
Table S8 Associations of sedentary and metabolic signature scores and CVD mortality(30% test set+follow-up validation set)
Variable	HR (95%CI)	P
Sedentary time
Model 1	1.10(1.03,1.16)	<0.001
Model 2	1.03(1.00,1.05)	0.04
Model 3	1.06(1.00,1.13)	0.05
Model 4	1.02(0.96,1.09)	0.51
Sedentary time metabolomic signature score
Model 1	1.27(1.19,1.36)	<0.001
Model 2	1.24(1.16,1.33)	<0.001
Model 3	1.26(1.17,1.35)	<0.001
Model 4	1.15(1.07,1.24)	<0.001
Proportion of mediation	0.629	0.008
Model 1 was unadjusted. Model 2 was adjusted for age and sex. Model 3 was further adjusted for BMI. Model 4 was additionally adjusted for employment status, sleep duration, education level, alcohol consumption frequency, ethnicity, income level, smoking status, and physical activity level.

## Sheet: Sheet9
Table S9:Stratified analysis
			Sedentary time			Sedentary time metabolomic signature score
Variable	Count	Percent	P	HR (95% CI)	P for interaction	P	HR (95% CI)	P for interaction
Overall	9493	100	<0.001	1.05 (1.03 to 1.07)		<0.001	2.74 (2.26 to 3.33)
Age					0.072			0.003
<60	2786	29.3	0.151	1.03 (0.99 to 1.06)		<0.001	5.52 (3.54 to 8.59)
>=60	6707	70.7	<0.001	1.06 (1.04 to 1.08)		<0.001	2.61 (2.10 to 3.24)
Sex					0.311			0.047
Female	2884	30.4	0.004	1.05 (1.02 to 1.09)		<0.001	3.12 (2.09 to 4.66)
Male	6609	69.6	0.001	1.03 (1.01 to 1.05)		<0.001	1.93 (1.51 to 2.46)
Employment					0.622			0.57
Employed	2944	31	0.02	1.04 (1.01 to 1.08)		<0.001	3.10 (1.92 to 5.02)
Unemployed	6549	69	<0.001	1.05 (1.03 to 1.07)		<0.001	2.67 (2.16 to 3.30)
Education					0.192			0.395
High	3745	39.5	<0.001	1.06 (1.03 to 1.09)		<0.001	3.02 (2.15 to 4.23)
Medium	4066	42.8	0.001	1.04 (1.02 to 1.07)		<0.001	2.23 (1.67 to 2.97)
Low	1682	17.7	0.22	1.02 (0.99 to 1.05)		<0.001	2.76 (1.79 to 4.25)
Drinking frequency					0.322			0.061
High	3668	38.6	<0.001	1.07 (1.04 to 1.10)		<0.001	1.96 (1.40 to 2.73)
Medium	2316	24.4	0.048	1.03 (1.00 to 1.07)		<0.001	2.77 (1.84 to 4.18)
Low or None	3509	37	0.001	1.04 (1.02 to 1.07)		<0.001	3.35 (2.50 to 4.50)
Income					0.584			0.795
18,000 to 30,999	2489	26.2	0.005	1.05 (1.01 to 1.08)		<0.001	2.59 (1.72 to 3.89)
31,000 to 51,999	1690	17.8	0.003	1.07 (1.02 to 1.13)		0.005	2.12 (1.26 to 3.57)
52,000 to 100,000	873	9.2	0.284	1.04 (0.97 to 1.12)		0.002	4.09 (1.70 to 9.82)
Greater than 100,000	304	3.2	0.877	0.99 (0.86 to 1.13)		0.274	2.49 (0.49 to 12.77)
Less than 18,000	4137	43.6	0.001	1.03 (1.01 to 1.06)		<0.001	2.45 (1.89 to 3.17)
BMI					0.701			0.335
Normal	1613	17	0.01	1.06 (1.01 to 1.10)		<0.001	3.73 (2.32 to 6.00)
Abnormal	7880	83	<0.001	1.05 (1.03 to 1.07)		<0.001	2.90 (2.31 to 3.64)
Smoking					0.122			<0.001
Yes	1199	12.6	0.253	1.02 (0.99 to 1.05)		0.102	0.67 (0.42 to 1.08)
No	8294	87.4	<0.001	1.05 (1.03 to 1.07)		<0.001	3.25 (2.62 to 4.02)
Physical activity					0.631			0.19
Yes	4770	50.2	0.002	1.04 (1.02 to 1.07)		<0.001	2.30 (1.72 to 3.08)
No	4723	49.8	<0.001	1.05 (1.03 to 1.07)		<0.001	2.98 (2.28 to 3.90)

## Sheet: Sheet10
Table S10:Associations of sedentary and metabolic signature scores and all-cause mortality in CVD patients.(exclude deaths within two years)
Variable	HR (95% CI)	P
Sedentary time
Model 1
Tertile 1	Ref.
Tertile 2	1.07 (0.96,1.19)	0.2
Tertile 3	1.33(1.20,1.48)	<0.001
Per 1 SD increase	1.12 (1.08,1.17)	<0.001
Model 2
Tertile 1	Ref.
Tertile 2	1.02 (0.92,1.14)	0.69
Tertile 3	1.26 (1.13,1.40)	<0.001
Per 1 SD increase	1.11 (1.06,1.16)	<0.001
Model 3
Tertile 1	Ref.
Tertile 2	1.02 (0.92,1.14)	0.67
Tertile 3	1.26 (1.13,1.41)	<0.001
Per 1 SD increase	1.11 (1.06,1.16)	<0.001
Model 4
Tertile 1	Ref.
Tertile 2	1.01 (0.90,1.12)	0.81
Tertile 3	1.16 (1.04,1.29)	0.01
Per 1 SD increase	1.07 (1.02,1.12)	<0.001
Sedentary time metabolomic signature score
Model 1
Negative score group	Ref.
Positive score group	1.39 (1.27,1.51)	<0.001
Per 1 SD increase	1.24 (1.19,1.30)	<0.001
Model 2
Negative score group	Ref.
Positive score group	1.31 (1.19,1.44)	<0.001
Per 1 SD increase	1.21 (1.16,1.27)	<0.001
Model 3
Negative score group	Ref.
Positive score group	1.34 (1.21,1.47)	<0.001
Per 1 SD increase	1.24(1.18,1.30)	<0.001
Model 4
Negative score group	Ref.
Positive score group	1.18 (1.07,1.30)	<0.001
Per 1 SD increase	1.14(1.09,1.20)	<0.001
Proportion of mediation	0.356	<0.001
Model 1 was unadjusted. Model 2 was adjusted for age and sex. Model 3 was further adjusted for BMI. Model 4 was additionally adjusted for employment status, sleep duration, education level, alcohol consumption frequency, ethnicity, income level, smoking status, and physical activity level. Sedentary time tertiles were defined as Tertile 1 (≤4 h/day), Tertile 2 (>4 to ≤5 h/day), and Tertile 3 (>7 …

[truncated: 4 more sheets: Sheet11, Sheet12, Sheet13, Sheet14]
